# Supplementary material for: Identification of ADAR1i-124: The first effective A-to-I RNA editing inhibitor with promising cancer therapeutic potential
Source: iScience. 2026 Jan 2;29(2):114615. doi: 10.1016/j.isci.2025.114615 (PMC12834841; doi:10.1016/j.isci.2025.114615)
Supplement: Table S1. Eight ADAR1 inhibitor compounds identified by molecular screening [file mmc2.xlsx]

## Sheet: Sheet1
Table S1. Eight ADAR1 inhibitor compounds identified by molecular screening.
Related to Fig. S1F
Compound	MW	IUPAC name	Chemical structure
ADAR1i-1	450.233	[[amino-[3-chloro-4-[(4-chlorophenyl)methoxy]phenyl]methylidene]amino] 5-nitrofuran-2-carboxylate	#VALUE!
ADAR1i-7	362.104	N-[2-bromo-4-(trifluoromethoxy)phenyl]pyrazine-2-carboxamide	#VALUE!
ADAR1i-13	312.779	3-chloro-N-(4-cyanophenyl)-1-benzothiophene-2-carboxamide	#VALUE!
ADAR1i-23	425.941	1-[(4-chlorobenzyl)sulfanyl]-3-phenylpyrido[1,2-a]benzimidazole-4-carbonitrile	#VALUE!
ADAR1i-24	400.548	N-(1-benzylpiperidin-4-yl)-6-phenylthieno[3,2-d]pyrimidin-4-amine	#VALUE!
ADAR1i-27	249.724	3-(4-chlorophenyl)-5-methylsulfanyl-1~{H}-pyrazole-4-carbonitrile	#VALUE!
ADAR1i-37	275.378	N-Butyl-2-(phthalazin-1-yl)hydrazinecarbothioamide	#VALUE!
ADAR1i-52	263.3	2-(pyridin-2-ylmethylsulfinyl)-1H-thieno[3,4-d]imidazole	#VALUE!
