# Supplementary material for: Identification of ADAR1i-124: The first effective A-to-I RNA editing inhibitor with promising cancer therapeutic potential
Source: iScience. 2026 Jan 2;29(2):114615. doi: 10.1016/j.isci.2025.114615 (PMC12834841; doi:10.1016/j.isci.2025.114615)
Supplement: Table S2. ADAR1i-13 and its analog compounds subjected to further studies [file mmc3.xlsx]

## Sheet: Sheet1
Table S2. ADAR1i-13 and its analog compounds subjected to further studies.
Related to Figure 2A and S3
Compound	MW	IUPAC name	Chemical structure
ADAR1i-13	312.771	3-chloro-N-(4-cyanophenyl)benzo[b]thiophene-2-carboxamide	#VALUE!
ADAR1i-120	312.771	3-chloro-N-(2-cyanophenyl)benzo[b]thiophene-2-carboxamide	#VALUE!
ADAR1i-121	287.761	3-chloro-N-phenylbenzo[b]thiophene-2-carboxamide	#VALUE!
ADAR1i-122	262.272	N-(4-cyanophenyl)-1H-benzo[d]imidazole-2-carboxamide	#VALUE!
ADAR1i-123	279.263	6-amino-N-(4-cyanophenyl)-9H-purine-8-carboxamide	#VALUE!
ADAR1i-124	325.752	3-chloro-N-(4-cyanophenyl)-1-(hydroxymethyl)-1H-indole-2-carboxamide	#VALUE!
ADAR1i-125	278.329	N-(4-cyanophenyl)benzo[b]thiophene-2-carboxamide	#VALUE!
ADAR1i-126	295.726	3-chloro-N-(4-cyanophenyl)-1H-indole-2-carboxamide	#VALUE!
