# Supplementary material for: Identification of ADAR1i-124: The first effective A-to-I RNA editing inhibitor with promising cancer therapeutic potential
Source: iScience. 2026 Jan 2;29(2):114615. doi: 10.1016/j.isci.2025.114615 (PMC12834841; doi:10.1016/j.isci.2025.114615)
Supplement: Table S3. Comparison of RNA editing levels: DMSO vs. ADAR1i-124 — (A) RNA editing sites. (B) Hyper-edited regions. [file mmc4.xlsx]

## Sheet: RNA_editing_sites
Table S3. Comparison of RNA editing levels: DMSO vs ADAR1i-124.
Related to Figure 2E and S6
# This table contains the pass-filter RNA editing sites (RES) in DMSO and ADAR1i-124 total RNA-seq samples
# chrom: the chromosome (mm10) of the RNA editing site
# position: the 1-based position of the RNA editing site
# gene: the gene (if any) where the RNA editing site lies
# strand: the strand of the RNA editing site
# SAMPLE_coverage: all A+G reads at the RNA editing site
# SAMPLE_editedreads: all edited reads (G reads) at the RNA editing site
# SAMPLE_editlevel: the ratio of editedreads and coverage
# Chi2_pvalue: Chi square test performed on the read numbers for this site
# RES_type1: Compared with DMSO, is the RNA editing level of ADAR1i-124 at this site significangly DOWN, UP or Non-significant?
# RES_type2: If significant, is this RNA editing site a hyper-edited one or a regular one?
chrom	position	gene	strand	DMSO_coverage	DMSO_editedreads	DMSO_editlevel	ADAR1i-124_coverage	ADAR1i-124_editedreads	ADAR1i-124_editlevel	Chi2_pvalue	RES_type1	RES_type2
chr1	4845738	Lypla1	+	93	1	0.0107527	74	0	0	1	Non-sig	Non-sig
chr1	4845739	Lypla1	+	93	0	0	75	2	0.0266667	0.384963	Non-sig	Non-sig
chr1	4845830	Lypla1	+	161	1	0.00621118	135	0	0	1	Non-sig	Non-sig
chr1	4897628	Tcea1	+	235	0	0	155	1	0.00645161	0.833781	Non-sig	Non-sig
chr1	7045821	chr1_7045821	+	22	0	0	41	4	0.097561	0.331058	Non-sig	Non-sig
chr1	7045851	chr1_7045851	+	23	1	0.0434783	42	2	0.047619	1	Non-sig	Non-sig
chr1	7045861	chr1_7045861	+	23	4	0.173913	40	6	0.15	1	Non-sig	Non-sig
chr1	7045863	chr1_7045863	+	23	1	0.0434783	41	4	0.097561	0.773202	Non-sig	Non-sig
chr1	7045867	chr1_7045867	+	24	0	0	41	1	0.0243902	1	Non-sig	Non-sig
chr1	7045868	chr1_7045868	+	24	0	0	41	1	0.0243902	1	Non-sig	Non-sig
chr1	7045900	chr1_7045900	+	22	2	0.0909091	22	0	0	0.469221	Non-sig	Non-sig
chr1	7172369	Pcmtd1	+	44	3	0.0681818	45	0	0	0.232266	Non-sig	Non-sig
chr1	7172370	Pcmtd1	+	45	1	0.0222222	45	1	0.0222222	1	Non-sig	Non-sig
chr1	13624980	Lactb2	-	69	1	0.0144928	31	0	0	1	Non-sig	Non-sig
chr1	13625006	Lactb2	-	73	19	0.260274	34	1	0.0294118	0.00971415	Down	Hyper
chr1	13625009	Lactb2	-	73	25	0.342466	34	1	0.0294118	0.00106258	Down	Hyper
chr1	13625010	Lactb2	-	72	40	0.555556	34	3	0.0882353	1.28987e-05	Down	Hyper
chr1	13625013	Lactb2	-	74	24	0.324324	34	5	0.147059	0.0897349	Non-sig	Non-sig
chr1	13625015	Lactb2	-	73	44	0.60274	34	9	0.264706	0.002299	Down	Hyper
chr1	13625036	Lactb2	-	77	36	0.467532	34	4	0.117647	0.000884751	Down	Hyper
chr1	13625719	Lactb2	-	73	2	0.0273973	57	0	0	0.588291	Non-sig	Non-sig
chr1	13625729	Lactb2	-	75	1	0.0133333	57	0	0	1	Non-sig	Non-sig
chr1	13625733	Lactb2	-	82	1	0.0121951	61	0	0	1	Non-sig	Non-sig
chr1	13625735	Lactb2	-	78	28	0.358974	63	3	0.047619	2.29889e-05	Down	Hyper
chr1	13625741	Lactb2	-	73	50	0.684932	64	9	0.140625	4.20283e-10	Down	Hyper
chr1	13625753	Lactb2	-	74	1	0.0135135	65	0	0	1	Non-sig	Non-sig
chr1	13625754	Lactb2	-	74	3	0.0405405	64	0	0	0.296807	Non-sig	Non-sig
chr1	13625755	Lactb2	-	72	1	0.0138889	65	0	0	1	Non-sig	Non-sig
chr1	13625787	Lactb2	-	71	1	0.0140845	54	0	0	1	Non-sig	Non-sig
chr1	13625789	Lactb2	-	72	1	0.0138889	53	0	0	1	Non-sig	Non-sig
chr1	13625819	Lactb2	-	76	14	0.184211	49	1	0.0204082	0.0135338	Down	Hyper
chr1	13625827	Lactb2	-	73	2	0.0273973	51	0	0	0.640259	Non-sig	Non-sig
chr1	24611644	Gm28439	-	182	8	0.043956	106	0	0	0.0691522	Non-sig	Non-sig
chr1	24611646	Gm28439	-	182	10	0.0549451	105	2	0.0190476	0.247142	Non-sig	Non-sig
chr1	24611727	Gm28439	-	250	0	0	273	3	0.010989	0.278949	Non-sig	Non-sig
chr1	24612127	Gm28439	-	153	1	0.00653595	99	0	0	1	Non-sig	Non-sig
chr1	24612132	Gm28439	-	158	2	0.0126582	107	0	0	0.656388	Non-sig	Non-sig
chr1	24612133	Gm28439	-	151	1	0.00662252	105	1	0.00952381	1	Non-sig	Non-sig
chr1	24612151	Gm28439	-	132	1	0.00757576	94	1	0.0106383	1	Non-sig	Non-sig
chr1	24612153	Gm28439	-	128	3	0.0234375	90	1	0.0111111	0.876695	Non-sig	Non-sig
chr1	24612155	Gm28439	-	120	1	0.00833333	89	3	0.0337079	0.415999	Non-sig	Non-sig
chr1	24612156	Gm28439	-	118	2	0.0169492	86	0	0	0.621463	Non-sig	Non-sig
chr1	24612157	Gm28439	-	117	2	0.017094	83	1	0.0120482	1	Non-sig	Non-sig
chr1	24612158	Gm28439	-	117	2	0.017094	83	0	0	0.634096	Non-sig	Non-sig
chr1	24612168	Gm28439	-	102	2	0.0196078	77	2	0.025974	1	Non-sig	Non-sig
chr1	24612169	Gm28439	-	106	0	0	76	1	0.0131579	0.866912	Non-sig	Non-sig
chr1	24612345	Gm28439	-	74	1	0.0135135	123	0	0	0.796827	Non-sig	Non-sig
chr1	24612347	Gm28439	-	72	1	0.0138889	124	1	0.00806452	1	Non-sig	Non-sig
chr1	24612348	Gm28439	-	72	1	0.0138889	124	1	0.00806452	1	Non-sig	Non-sig
chr1	24612349	Gm28439	-	70	0	0	118	2	0.0169492	0.718988	Non-sig	Non-sig
chr1	24612794	Gm28438	-	643	13	0.0202177	135	0	0	0.194707	Non-sig	Non-sig
chr1	24612796	Gm28438	-	645	10	0.0155039	142	0	0	0.280377	Non-sig	Non-sig
chr1	24612797	Gm28438	-	651	6	0.00921659	144	1	0.00694444	1	Non-sig	Non-sig
chr1	24612802	Gm28438	-	738	14	0.0189702	175	0	0	0.135167	Non-sig	Non-sig
chr1	24612806	Gm28438	-	753	17	0.0225764	194	1	0.00515464	0.197125	Non-sig	Non-sig
chr1	24612809	Gm28438	-	761	15	0.0197109	199	0	0	0.0938978	Non-sig	Non-sig
chr1	24612811	Gm28438	-	769	12	0.0156047	209	0	0	0.143517	Non-sig	Non-sig
chr1	24612876	Gm28438	-	1419	8	0.00563777	994	0	0	0.0442796	Down	Hyper
chr1	24613088	chr1_24613088	+	611	0	0	660	1	0.00151515	1	Non-sig	Non-sig
chr1	24613094	chr1_24613094	+	552	3	0.00543478	534	0	0	0.259444	Non-sig	Non-sig
chr1	24613097	chr1_24613097	+	503	1	0.00198807	475	0	0	1	Non-sig	Non-sig
chr1	24613321	chr1_24613321	+	5525	4	0.000723982	3992	2	0.000501002	0.988934	Non-sig	Non-sig
chr1	24613327	chr1_24613327	+	5533	1	0.000180734	4261	5	0.00117343	0.119582	Non-sig	Non-sig
chr1	24613328	chr1_24613328	+	5495	4	0.000727934	4247	5	0.0011773	0.698247	Non-sig	Non-sig
chr1	24613513	Gm28437	-	6422	43	0.00669573	5856	3	0.000512295	4.93623e-08	Down	Regular
chr1	24613514	Gm28437	-	6424	32	0.00498132	5886	5	0.000849473	5.85926e-05	Down	Regular
chr1	24613516	Gm28437	-	6448	25	0.00387717	5945	5	0.000841043	0.00114105	Down	Regular
chr1	24613537	Gm28437	-	6716	18	0.00268017	6164	4	0.000648929	0.0100195	Down	Regular
chr1	24614285	Gm10925	-	6799	18	0.00264745	7509	4	0.000532694	0.0026092	Down	Hyper
chr1	24614286	Gm10925	-	6774	21	0.00310009	7481	4	0.000534688	0.000549756	Down	Hyper
chr1	24614287	Gm10925	-	6763	10	0.00147863	7469	9	0.00120498	0.828488	Non-sig	Non-sig
chr1	24614288	Gm10925	-	6726	9	0.00133809	7421	8	0.00107802	0.839195	Non-sig	Non-sig
chr1	24614289	Gm10925	-	6730	10	0.00148588	7414	5	0.0006744	0.221644	Non-sig	Non-sig
chr1	24614292	Gm10925	-	6689	8	0.00119599	7268	7	0.000963126	0.872177	Non-sig	Non-sig
chr1	24614342	Gm10925	-	4939	4	0.000809881	4042	3	0.000742207	1	Non-sig	Non-sig
chr1	24614345	Gm10925	-	4719	4	0.000847637	3943	3	0.000760842	1	Non-sig	Non-sig
chr1	24614346	Gm10925	-	4607	3	0.000651183	3913	0	0	0.309071	Non-sig	Non-sig
chr1	24614480	Gm10925	-	3442	14	0.0040674	2654	2	0.00075358	0.0241463	Down	Regular
chr1	24614483	Gm10925	-	3458	10	0.00289184	2705	1	0.000369686	0.0429888	Down	Regular
chr1	24614487	Gm10925	-	3499	10	0.00285796	2732	2	0.000732064	0.107817	Non-sig	Non-sig
chr1	24614611	chr1_24614611	+	4990	5	0.001002	3931	0	0	0.124859	Non-sig	Non-sig
chr1	24614741	chr1_24614741	+	3101	0	0	2497	3	0.00120144	0.177073	Non-sig	Non-sig
chr1	24614742	chr1_24614742	+	3095	0	0	2485	1	0.000402414	0.912419	Non-sig	Non-sig
chr1	24614743	chr1_24614743	+	3088	2	0.000647668	2484	3	0.00120773	0.807282	Non-sig	Non-sig
chr1	24614746	chr1_24614746	+	2982	0	0	2388	2	0.000837521	0.384829	Non-sig	Non-sig
chr1	24615189	Gm28661	-	7112	11	0.00154668	4648	3	0.000645439	0.266054	Non-sig	Non-sig
chr1	24615190	Gm28661	-	7011	16	0.00228213	4654	3	0.000644607	0.0557186	Non-sig	Non-sig
chr1	24615193	Gm28661	-	7081	19	0.00268324	4822	3	0.000622148	0.0186357	Down	Hyper
chr1	24615300	Gm28661	-	7050	5	0.00070922	5508	6	0.00108932	0.681414	Non-sig	Non-sig
chr1	24615307	Gm28661	-	6975	4	0.000573477	5383	3	0.00055731	1	Non-sig	Non-sig
chr1	24615308	Gm28661	-	6980	5	0.000716332	5391	2	0.000370989	0.674713	Non-sig	Non-sig
chr1	24615379	Gm28661	-	5344	1	0.000187126	3667	2	0.000545405	0.742813	Non-sig	Non-sig
chr1	24615380	Gm28661	-	5306	1	0.000188466	3638	2	0.000549753	0.742277	Non-sig	Non-sig
chr1	24615387	Gm28661	-	5104	0	0	3327	1	0.000300571	0.829279	Non-sig	Non-sig
chr1	24615389	Gm28661	-	5090	1	0.000196464	3289	1	0.000304044	1	Non-sig	Non-sig
chr1	24615390	Gm28661	-	5084	1	0.000196696	3249	3	0.000923361	0.334888	Non-sig	Non-sig
chr1	24615400	Gm28661	-	4647	2	0.000430385	2886	2	0.000693001	1	Non-sig	Non-sig
chr1	24615406	Gm28661	-	4338	4	0.000922084	2625	2	0.000761905	1	Non-sig	Non-sig
chr1	24615553	chr1_24615553	+	316	1	0.00316456	104	0	0	1	Non-sig	Non-sig
chr1	24615698	chr1_24615698	-	4815	111	0.023053	1579	5	0.00316656	4.9219e-07	Down	Hyper
chr1	24615699	chr1_24615699	-	4839	78	0.016119	1590	2	0.00125786	6.56489e-06	Down	Hyper
chr1	24615702	chr1_24615702	-	4915	50	0.0101729	1709	2	0.00117028	0.000513779	Down	Hyper
chr1	24615703	chr1_24615703	-	4921	51	0.0103637	1761	4	0.00227144	0.00212775	Down	Hyper
chr1	24615704	chr1_24615704	-	4965	29	0.00584089	1875	2	0.00106667	0.0155018	Down	Hyper
chr1	24615706	chr1_24615706	-	4980	41	0.00823293	1902	2	0.00105152	0.00132712	Down	Hyper
chr1	24615707	Gm29216	-	4998	32	0.00640256	1939	2	0.00103146	0.00729535	Down	Hyper
chr1	24615711	Gm29216	-	5020	38	0.00756972	1985	4	0.00201511	0.0110218	Down	Hyper
chr1	36526757	Cnnm3	+	28	1	0.0357143	23	0	0	1	Non-sig	Non-sig
chr1	52187395	Gls	-	51	31	0.607843	73	6	0.0821918	1.0906e-09	Down	Regular
chr1	54397335	Gtf3c3	-	39	17	0.435897	36	2	0.0555556	0.000434817	Down	Regular
chr1	55080179	Hspd1	-	1259	1	0.000794281	1256	0	0	1	Non-sig	Non-sig
chr1	59873116	Bmpr2	+	78	3	0.0384615	171	0	0	0.0507052	Non-sig	Non-sig
chr1	59873142	Bmpr2	+	73	1	0.0136986	161	0	0	0.684205	Non-sig	Non-sig
chr1	59874208	Bmpr2	+	62	15	0.241935	61	1	0.0163934	0.000561053	Down	Regular
chr1	60387531	Cyp20a1	+	35	3	0.0857143	24	0	0	0.384846	Non-sig	Non-sig
chr1	60704281	Eif4a-ps4	+	239	3	0.0125523	89	0	0	0.682087	Non-sig	Non-sig
chr1	60705064	Eif4a-ps4	+	213	4	0.0187793	52	0	0	0.717776	Non-sig	Non-sig
chr1	60705065	Eif4a-ps4	+	221	6	0.0271493	54	0	0	0.481001	Non-sig	Non-sig
chr1	60705068	Eif4a-ps4	+	222	1	0.0045045	52	4	0.0769231	0.00332061	Up	Hyper
chr1	60705070	Eif4a-ps4	+	223	3	0.0134529	48	3	0.0625	0.120125	Non-sig	Non-sig
chr1	60705072	Eif4a-ps4	+	223	3	0.0134529	49	3	0.0612245	0.127404	Non-sig	Non-sig
chr1	60705073	Eif4a-ps4	+	215	2	0.00930233	45	1	0.0222222	1	Non-sig	Non-sig
chr1	63048306	Ino80d	-	38	5	0.131579	27	0	0	0.136351	Non-sig	Non-sig
chr1	63048307	Ino80d	-	39	8	0.205128	27	0	0	0.0334272	Down	Regular
chr1	64994018	Rpl10a-ps1	-	609	3	0.00492611	389	0	0	0.427445	Non-sig	Non-sig
chr1	64994021	Rpl10a-ps1	-	612	1	0.00163399	388	0	0	1	Non-sig	Non-sig
chr1	64994022	Rpl10a-ps1	-	612	4	0.00653595	389	2	0.00514139	1	Non-sig	Non-sig
chr1	64994316	Rpl10a-ps1	-	187	2	0.0106952	125	0	0	0.66273	Non-sig	Non-sig
chr1	74581784	Zfp142	-	21	1	0.047619	36	0	0	0.783165	Non-sig	Non-sig
chr1	75247210	Ptprn	-	213	2	0.00938967	213	0	0	0.478466	Non-sig	Non-sig
chr1	75247320	Ptprn	-	226	0	0	519	1	0.00192678	1	Non-sig	Non-sig
chr1	75252513	Ptprn	-	140	2	0.0142857	122	0	0	0.539388	Non-sig	Non-sig
chr1	86345159	Ncl	-	22	1	0.0454545	23	2	0.0869565	1	Non-sig	Non-sig
chr1	86345161	Ncl	-	22	2	0.0909091	23	2	0.0869565	1	Non-sig	Non-sig
chr1	86345901	Ncl	-	27	1	0.037037	56	0	0	0.707537	Non-sig	Non-sig
chr1	86345904	Ncl	-	28	0	0	58	1	0.0172414	1	Non-sig	Non-sig
chr1	86345908	Ncl	-	30	3	0.1	59	1	0.0169492	0.21258	Non-sig	Non-sig
chr1	86345911	Ncl	-	30	7	0.233333	58	6	0.103448	0.189926	Non-sig	Non-sig
chr1	86345916	Ncl	-	33	5	0.151515	54	2	0.037037	0.133976	Non-sig	Non-sig
chr1	86345926	Ncl	-	33	1	0.030303	50	0	0	0.833256	Non-sig	Non-sig
chr1	86345930	Ncl	-	32	7	0.21875	49	0	0	0.00252061	Down	Hyper
chr1	86347088	Ncl	-	137	2	0.0145985	238	1	0.00420168	0.62672	Non-sig	Non-sig
chr1	86347105	Ncl	-	130	5	0.0384615	217	4	0.0184332	0.431133	Non-sig	Non-sig
chr1	86347114	Ncl	-	122	3	0.0245902	201	1	0.00497512	0.304645	Non-sig	Non-sig
chr1	86347126	Ncl	-	115	2	0.0173913	181	1	0.00552486	0.690485	Non-sig	Non-sig
chr1	86347130	Ncl	-	114	2	0.0175439	171	0	0	0.310618	Non-sig	Non-sig
chr1	86347131	Ncl	-	110	2	0.0181818	169	0	0	0.301529	Non-sig	Non-sig
chr1	86347142	Ncl	-	93	6	0.0645161	121	1	0.00826446	0.0567064	Non-sig	Non-sig
chr1	86347145	Ncl	-	92	2	0.0217391	121	0	0	0.361557	Non-sig	Non-sig
chr1	86347153	Ncl	-	96	1	0.0104167	132	0	0	0.872682	Non-sig	Non-sig
chr1	86347157	Ncl	-	101	1	0.00990099	145	0	0	0.855454	Non-sig	Non-sig
chr1	86347166	Ncl	-	100	2	0.02	158	0	0	0.290942	Non-sig	Non-sig
chr1	86347168	Ncl	-	100	3	0.03	161	3	0.0186335	0.864309	Non-sig	Non-sig
chr1	86347170	Ncl	-	102	6	0.0588235	155	1	0.00645161	0.0330141	Down	Hyper
chr1	86347173	Ncl	-	107	2	0.0186916	170	0	0	0.289021	Non-sig	Non-sig
chr1	86347190	Ncl	-	100	4	0.04	174	0	0	0.0328001	Down	Hyper
chr1	86347202	Ncl	-	96	4	0.0416667	171	0	0	0.0304207	Down	Hyper
chr1	86347212	Ncl	-	92	3	0.0326087	158	4	0.0253165	1	Non-sig	Non-sig
chr1	86347219	Ncl	-	89	3	0.0337079	150	2	0.0133333	0.550819	Non-sig	Non-sig
chr1	86347225	Ncl	-	58	2	0.0344828	128	3	0.0234375	1	Non-sig	Non-sig
chr1	86347725	Ncl	-	55	1	0.0181818	92	0	0	0.794121	Non-sig	Non-sig
chr1	86347736	Ncl	-	54	3	0.0555556	90	1	0.0111111	0.294894	Non-sig	Non-sig
chr1	86347737	Ncl	-	57	7	0.122807	90	1	0.0111111	0.011225	Down	Hyper
chr1	86347744	Ncl	-	51	2	0.0392157	89	0	0	0.253577	Non-sig	Non-sig
chr1	86347778	Ncl	-	62	1	0.016129	82	0	0	0.888077	Non-sig	Non-sig
chr1	86347801	Ncl	-	54	5	0.0925926	79	2	0.0253165	0.189871	Non-sig	Non-sig
chr1	86347802	Ncl	-	56	19	0.339286	78	4	0.0512821	3.6506e-05	Down	Hyper
chr1	86347926	Ncl	-	69	0	0	76	3	0.0394737	0.278541	Non-sig	Non-sig
chr1	86347927	Ncl	-	67	0	0	76	1	0.0131579	1	Non-sig	Non-sig
chr1	86347928	Ncl	-	67	27	0.402985	76	5	0.0657895	3.71273e-06	Down	Hyper
chr1	86347967	Ncl	-	63	1	0.015873	66	0	0	0.981369	Non-sig	Non-sig
chr1	86347983	Ncl	-	58	1	0.0172414	61	0	0	0.979796	Non-sig	Non-sig
chr1	86347991	Ncl	-	45	1	0.0222222	58	0	0	0.898265	Non-sig	Non-sig
chr1	86348703	Ncl	-	51	1	0.0196078	34	0	0	1	Non-sig	Non-sig
chr1	86350049	Ncl	-	159	2	0.0125786	179	0	0	0.426887	Non-sig	Non-sig
chr1	86350051	Ncl	-	153	11	0.0718954	180	3	0.0166667	0.0258311	Down	Hyper
chr1	86350053	Ncl	-	149	4	0.0268456	179	0	0	0.0890537	Non-sig	Non-sig
chr1	86350104	Ncl	-	137	3	0.0218978	178	0	0	0.161915	Non-sig	Non-sig
chr1	86350105	Ncl	-	139	12	0.0863309	179	3	0.0167598	0.008386	Down	Hyper
chr1	86350115	Ncl	-	137	5	0.0364964	177	0	0	0.0350669	Down	Hyper
chr1	88264071	Hjurp	-	164	1	0.00609756	113	0	0	1	Non-sig	Non-sig
chr1	88272158	Hjurp	-	55	0	0	37	1	0.027027	0.84101	Non-sig	Non-sig
chr1	93440783	Hdlbp	-	847	4	0.00472255	671	3	0.00447094	1	Non-sig	Non-sig
chr1	93508882	2025-09-02	+	423	19	0.0449173	323	1	0.00309598	0.00105589	Down	Regular
chr1	93509088	2025-09-02	+	388	72	0.185567	600	4	0.00666667	2.35083e-24	Down	Regular
chr1	93509091	2025-09-02	+	390	21	0.0538462	611	2	0.00327332	5.99104e-07	Down	Regular
chr1	93509108	2025-09-02	+	478	18	0.0376569	635	0	0	2.73205e-06	Down	Regular
chr1	93509128	2025-09-02	+	585	15	0.025641	704	0	0	6.00052e-05	Down	Regular
chr1	93585740	Farp2	+	33	10	0.30303	21	3	0.142857	0.309794	Non-sig	Non-sig
chr1	93585744	Farp2	+	31	6	0.193548	21	0	0	0.0889045	Non-sig	Non-sig
chr1	93585751	Farp2	+	34	3	0.0882353	21	0	0	0.430196	Non-sig	Non-sig
chr1	93585770	Farp2	+	36	4	0.111111	23	0	0	0.260669	Non-sig	Non-sig
chr1	93585771	Farp2	+	35	5	0.142857	23	2	0.0869565	0.820189	Non-sig	Non-sig
chr1	93585775	Farp2	+	36	7	0.194444	23	0	0	0.0657881	Non-sig	Non-sig
chr1	93585787	Farp2	+	36	3	0.0833333	24	1	0.0416667	0.915865	Non-sig	Non-sig
chr1	93585805	Farp2	+	37	11	0.297297	26	4	0.153846	0.309772	Non-sig	Non-sig
chr1	93585806	Farp2	+	37	5	0.135135	26	0	0	0.13882	Non-sig	Non-sig
chr1	93585813	Farp2	+	35	2	0.0571429	24	0	0	0.646088	Non-sig	Non-sig
chr1	93695368	Bok	+	22	1	0.0454545	22	0	0	1	Non-sig	Non-sig
chr1	97821295	Pam	-	291	1	0.00343643	248	0	0	1	Non-sig	Non-sig
chr1	127943591	Rab3gap1	+	54	47	0.87037	65	62	0.953846	0.192832	Non-sig	Non-sig
chr1	128521309	Gm6170	-	203	4	0.0197044	36	0	0	0.885097	Non-sig	Non-sig
chr1	128521310	Gm6170	-	204	4	0.0196078	36	1	0.0277778	1	Non-sig	Non-sig
chr1	128521311	Gm6170	-	205	3	0.0146341	37	1	0.027027	1	Non-sig	Non-sig
chr1	128521312	Gm25384	-	204	204	1	37	36	0.972973	0.335495	Non-sig	Non-sig
chr1	128521316	Gm6170	-	205	5	0.0243902	40	1	0.025	1	Non-sig	Non-sig
chr1	131931498	Nucks1	+	330	1	0.0030303	169	0	0	1	Non-sig	Non-sig
chr1	131931516	Nucks1	+	366	4	0.010929	189	0	0	0.361264	Non-sig	Non-sig
chr1	131931558	Nucks1	+	416	1	0.00240385	204	0	0	1	Non-sig	Non-sig
chr1	131931574	Nucks1	+	435	1	0.00229885	215	0	0	1	Non-sig	Non-sig
chr1	132025641	Elk4	+	89	3	0.0337079	29	1	0.0344828	1	Non-sig	Non-sig
chr1	132026738	Elk4	+	70	2	0.0285714	67	0	0	0.495687	Non-sig	Non-sig
chr1	132999565	Mdm4	-	33	1	0.030303	35	2	0.0571429	1	Non-sig	Non-sig
chr1	133137161	Ppp1r15b	+	113	1	0.00884956	83	0	0	1	Non-sig	Non-sig
chr1	133137165	Ppp1r15b	+	117	2	0.017094	84	0	0	0.628479	Non-sig	Non-sig
chr1	133137324	Ppp1r15b	+	164	1	0.00609756	139	0	0	1	Non-sig	Non-sig
chr1	133137328	Ppp1r15b	+	161	1	0.00621118	142	0	0	1	Non-sig	Non-sig
chr1	133137352	Ppp1r15b	+	179	1	0.00558659	166	0	0	1	Non-sig	Non-sig
chr1	133137411	Ppp1r15b	+	178	1	0.00561798	178	2	0.011236	1	Non-sig	Non-sig
chr1	133137471	Ppp1r15b	+	178	0	0	164	1	0.00609756	0.967272	Non-sig	Non-sig
chr1	133137520	Ppp1r15b	+	174	2	0.0114943	110	0	0	0.6891	Non-sig	Non-sig
chr1	133137534	Ppp1r15b	+	155	18	0.116129	107	1	0.00934579	0.00241663	Down	Hyper
chr1	133137536	Ppp1r15b	+	156	10	0.0641026	110	1	0.00909091	0.0565855	Non-sig	Non-sig
chr1	133137544	Ppp1r15b	+	149	61	0.409396	109	1	0.00917431	3.2337e-13	Down	Hyper
chr1	133137547	Ppp1r15b	+	147	6	0.0408163	113	0	0	0.0790523	Non-sig	Non-sig
chr1	133137561	Ppp1r15b	+	138	13	0.0942029	124	0	0	0.00127766	Down	Hyper
chr1	133137570	Ppp1r15b	+	146	13	0.0890411	131	1	0.00763359	0.00490367	Down	Hyper
chr1	133137583	Ppp1r15b	+	146	5	0.0342466	135	0	0	0.0858003	Non-sig	Non-sig
chr1	133137976	Ppp1r15b	+	169	2	0.0118343	197	0	0	0.412252	Non-sig	Non-sig
chr1	133137982	Ppp1r15b	+	184	23	0.125	198	0	0	8.80634e-07	Down	Hyper
chr1	133137983	Ppp1r15b	+	183	8	0.0437158	198	0	0	0.00890071	Down	Hyper
chr1	133137984	Ppp1r15b	+	186	4	0.0215054	196	0	0	0.118504	Non-sig	Non-sig
chr1	133138005	Ppp1r15b	+	168	34	0.202381	178	0	0	8.25822e-10	Down	Hyper
chr1	133138010	Ppp1r15b	+	171	109	0.637427	178	9	0.0505618	1.81864e-30	Down	Hyper
chr1	133138018	Ppp1r15b	+	169	37	0.218935	173	3	0.017341	1.78477e-08	Down	Hyper
chr1	133138021	Ppp1r15b	+	168	9	0.0535714	179	0	0	0.00511498	Down	Hyper
chr1	138486875	Nek7	-	121	15	0.123967	73	1	0.0136986	0.0148739	Down	Regular
chr1	143755304	Trove2	-	75	13	0.173333	54	1	0.0185185	0.0123515	Down	Hyper
chr1	143755305	Trove2	-	76	3	0.0394737	54	0	0	0.376449	Non-sig	Non-sig
chr1	143755306	Trove2	-	75	8	0.106667	54	2	0.037037	0.260479	Non-sig	Non-sig
chr1	143755340	Trove2	-	63	7	0.111111	38	0	0	0.0844245	Non-sig	Non-sig
chr1	143755342	Trove2	-	65	3	0.0461538	38	0	0	0.461203	Non-sig	Non-sig
chr1	143755344	Trove2	-	62	11	0.177419	37	0	0	0.0169848	Down	Hyper
chr1	143755346	Trove2	-	61	2	0.0327869	38	0	0	0.694177	Non-sig	Non-sig
chr1	143755347	Trove2	-	61	6	0.0983607	38	0	0	0.118372	Non-sig	Non-sig
chr1	143755359	Trove2	-	56	5	0.0892857	31	0	0	0.217677	Non-sig	Non-sig
chr1	143755364	Trove2	-	55	30	0.545455	32	3	0.09375	7.55724e-05	Down	Hyper
chr1	143755371	Trove2	-	56	41	0.732143	32	2	0.0625	5.76019e-09	Down	Hyper
chr1	143755376	Trove2	-	62	14	0.225806	32	1	0.03125	0.032069	Down	Hyper
chr1	143755378	Trove2	-	60	58	0.966667	32	25	0.78125	0.0130348	Down	Hyper
chr1	143755383	Trove2	-	60	41	0.683333	30	6	0.2	4.06924e-05	Down	Hyper
chr1	143755393	Trove2	-	60	13	0.216667	30	3	0.1	0.283611	Non-sig	Non-sig
chr1	143755756	Trove2	-	49	5	0.102041	60	0	0	0.0381767	Down	Hyper
chr1	143755761	Trove2	-	49	8	0.163265	61	1	0.0163934	0.0145523	Down	Hyper
chr1	143755762	Trove2	-	46	8	0.173913	62	1	0.016129	0.00983359	Down	Hyper
chr1	143755770	Trove2	-	49	10	0.204082	62	0	0	0.000685677	Down	Hyper
chr1	143755780	Trove2	-	52	0	0	61	1	0.0163934	1	Non-sig	Non-sig
chr1	143755785	Trove2	-	52	0	0	61	1	0.0163934	1	Non-sig	Non-sig
chr1	143755787	Trove2	-	52	30	0.576923	61	1	0.0163934	1.15952e-10	Down	Hyper
chr1	143755801	Trove2	-	49	3	0.0612245	60	0	0	0.175387	Non-sig	Non-sig
chr1	143755813	Trove2	-	46	9	0.195652	63	0	0	0.000922626	Down	Hyper
chr1	143755814	Trove2	-	46	10	0.217391	63	0	0	0.000389275	Down	Hyper
chr1	143755824	Trove2	-	50	9	0.18	66	1	0.0151515	0.00513098	Down	Hyper
chr1	143755855	Trove2	-	54	2	0.037037	59	0	0	0.436954	Non-sig	Non-sig
chr1	150105968	Ptgs2	+	244	9	0.0368852	863	2	0.0023175	8.94751e-06	Down	Regular
chr1	150105972	Ptgs2	+	247	4	0.0161943	897	1	0.00111483	0.00837413	Down	Regular
chr1	150106003	Ptgs2	+	210	1	0.0047619	840	0	0	0.453039	Non-sig	Non-sig
chr1	150106060	Ptgs2	+	204	1	0.00490196	1155	0	0	0.32711	Non-sig	Non-sig
chr1	150107365	Ptgs2	+	261	0	0	1131	2	0.00176835	1	Non-sig	Non-sig
chr1	153220698	Lamc1	-	279	7	0.0250896	85	0	0	0.306051	Non-sig	Non-sig
chr1	156005064	Tor1aip1	-	183	7	0.0382514	21	0	0	0.780094	Non-sig	Non-sig
chr1	156366273	Gm2000	+	308	2	0.00649351	424	0	0	0.344952	Non-sig	Non-sig
chr1	156366275	Gm2000	+	293	7	0.0238908	414	1	0.00241546	0.0215275	Down	Hyper
chr1	156366277	Gm2000	+	324	2	0.00617284	428	1	0.00233645	0.808511	Non-sig	Non-sig
chr1	156366278	Gm2000	+	315	1	0.0031746	414	1	0.00241546	1	Non-sig	Non-sig
chr1	156366279	Gm2000	+	304	1	0.00328947	403	1	0.00248139	1	Non-sig	Non-sig
chr1	156366280	Gm2000	+	272	5	0.0183824	339	1	0.00294985	0.131085	Non-sig	Non-sig
chr1	156427496	Soat1	-	31	1	0.0322581	98	0	0	0.541759	Non-sig	Non-sig
chr1	156427521	Soat1	-	28	5	0.178571	84	1	0.0119048	0.00364476	Down	Hyper
chr1	156427531	Soat1	-	27	2	0.0740741	79	0	0	0.104592	Non-sig	Non-sig
chr1	156427533	Soat1	-	27	0	0	80	2	0.025	0.993873	Non-sig	Non-sig
chr1	156427536	Soat1	-	27	4	0.148148	82	3	0.0365854	0.109937	Non-sig	Non-sig
chr1	156427546	Soat1	-	25	4	0.16	76	3	0.0394737	0.108629	Non-sig	Non-sig
chr1	156427547	Soat1	-	24	0	0	74	1	0.0135135	1	Non-sig	Non-sig
chr1	156427550	Soat1	-	24	3	0.125	73	6	0.0821918	0.824652	Non-sig	Non-sig
chr1	156428023	Soat1	-	42	2	0.047619	33	0	0	0.583227	Non-sig	Non-sig
chr1	156428031	Soat1	-	42	24	0.571429	31	5	0.16129	0.000974472	Down	Hyper
chr1	156428939	Soat1	-	55	2	0.0363636	48	2	0.0416667	1	Non-sig	Non-sig
chr1	156429166	Soat1	-	41	4	0.097561	37	0	0	0.150832	Non-sig	Non-sig
chr1	156429167	Soat1	-	41	3	0.0731707	37	0	0	0.276411	Non-sig	Non-sig
chr1	156429197	Soat1	-	45	0	0	48	1	0.0208333	1	Non-sig	Non-sig
chr1	156429201	Soat1	-	47	2	0.0425532	51	0	0	0.439286	Non-sig	Non-sig
chr1	156429203	Soat1	-	46	1	0.0217391	55	0	0	0.928358	Non-sig	Non-sig
chr1	156429205	Soat1	-	47	1	0.0212766	56	0	0	0.929763	Non-sig	Non-sig
chr1	156429209	Soat1	-	45	1	0.0222222	56	0	0	0.912323	Non-sig	Non-sig
chr1	156429222	Soat1	-	43	0	0	53	1	0.0188679	1	Non-sig	Non-sig
chr1	156429227	Soat1	-	41	4	0.097561	52	3	0.0576923	0.743119	Non-sig	Non-sig
chr1	156429238	Soat1	-	44	7	0.159091	50	4	0.08	0.384955	Non-sig	Non-sig
chr1	156429256	Soat1	-	52	3	0.0576923	49	2	0.0408163	1	Non-sig	Non-sig
chr1	156680065	Fam20b	-	67	2	0.0298507	66	0	0	0.48281	Non-sig	Non-sig
chr1	156680066	Fam20b	-	67	2	0.0298507	66	1	0.0151515	1	Non-sig	Non-sig
chr1	156680072	Fam20b	-	68	1	0.0147059	64	0	0	1	Non-sig	Non-sig
chr1	156680091	Fam20b	-	65	2	0.0307692	58	0	0	0.52686	Non-sig	Non-sig
chr1	156680479	Fam20b	-	129	2	0.0155039	47	0	0	0.956298	Non-sig	Non-sig
chr1	156680536	Fam20b	-	128	1	0.0078125	50	0	0	1	Non-sig	Non-sig
chr1	156680558	Fam20b	-	128	3	0.0234375	51	0	0	0.647234	Non-sig	Non-sig
chr1	156682905	Fam20b	-	53	2	0.0377358	35	2	0.0571429	1	Non-sig	Non-sig
chr1	156682906	Fam20b	-	54	5	0.0925926	40	0	0	0.130271	Non-sig	Non-sig
chr1	156682914	Fam20b	-	54	3	0.0555556	45	2	0.0444444	1	Non-sig	Non-sig
chr1	156682967	Fam20b	-	57	1	0.0175439	43	0	0	1	Non-sig	Non-sig
chr1	156682972	Fam20b	-	57	3	0.0526316	42	3	0.0714286	1	Non-sig	Non-sig
chr1	156682973	Fam20b	-	57	2	0.0350877	42	3	0.0714286	0.725023	Non-sig	Non-sig
chr1	156682974	Fam20b	-	57	2	0.0350877	42	0	0	0.614471	Non-sig	Non-sig
chr1	156683010	Fam20b	-	46	5	0.108696	36	0	0	0.114938	Non-sig	Non-sig
chr1	156683011	Fam20b	-	44	2	0.0454545	32	0	0	0.619519	Non-sig	Non-sig
chr1	162695457	Prrc2c	-	35	3	0.0857143	42	2	0.047619	0.832815	Non-sig	Non-sig
chr1	162695460	Prrc2c	-	35	3	0.0857143	41	0	0	0.186223	Non-sig	Non-sig
chr1	162695470	Prrc2c	-	35	1	0.0285714	41	0	0	0.936459	Non-sig	Non-sig
chr1	162695478	Prrc2c	-	35	5	0.142857	40	1	0.025	0.146957	Non-sig	Non-sig
chr1	165867232	Cd247	-	29	1	0.0344828	37	0	0	0.902069	Non-sig	Non-sig
chr1	171358334	Pfdn2	+	61	5	0.0819672	31	0	0	0.249019	Non-sig	Non-sig
chr1	172092348	Copa	+	441	20	0.0453515	398	17	0.0427136	0.98607	Non-sig	Non-sig
chr1	177449120	Zbtb18	+	64	8	0.125	23	0	0	0.174242	Non-sig	Non-sig
chr1	178300130	chr1_178300130	+	145	12	0.0827586	29	1	0.0344828	0.606008	Non-sig	Non-sig
chr1	178333075	Hnrnpu	-	1166	2	0.00171527	1140	0	0	0.489248	Non-sig	Non-sig
chr1	183324374	Aida	+	49	13	0.265306	40	0	0	0.00126597	Down	Hyper
chr1	183324375	Aida	+	49	13	0.265306	40	0	0	0.00126597	Down	Hyper
chr1	183324380	Aida	+	48	3	0.0625	38	0	0	0.328568	Non-sig	Non-sig
chr1	183324383	Aida	+	48	10	0.208333	36	0	0	0.00995514	Down	Hyper
chr1	183324448	Aida	+	63	1	0.015873	42	0	0	1	Non-sig	Non-sig
chr1	188971923	Kctd3	-	46	2	0.0434783	32	0	0	0.640658	Non-sig	Non-sig
chr10	14523193	Gm10335	+	273	1	0.003663	207	0	0	1	Non-sig	Non-sig
chr10	14745804	Gm8355	-	517	2	0.00386847	462	0	0	0.529158	Non-sig	Non-sig
chr10	14745805	Gm8355	-	528	1	0.00189394	470	0	0	1	Non-sig	Non-sig
chr10	14745808	Gm8355	-	543	1	0.00184162	482	1	0.00207469	1	Non-sig	Non-sig
chr10	14745813	Gm8355	-	561	2	0.00356506	546	0	0	0.491056	Non-sig	Non-sig
chr10	20340927	Bclaf1	+	131	29	0.221374	80	0	0	1.52425e-05	Down	Regular
chr10	22311760	Raet1e	+	32	6	0.1875	24	3	0.125	0.792869	Non-sig	Non-sig
chr10	22311762	C920009B18Rik	+	35	0	0	23	2	0.0869565	0.298387	Non-sig	Non-sig
chr10	22311770	Raet1e	+	36	3	0.0833333	25	2	0.08	1	Non-sig	Non-sig
chr10	22311816	Raet1e	+	33	3	0.0909091	23	0	0	0.377129	Non-sig	Non-sig
chr10	22311818	C920009B18Rik	+	31	3	0.0967742	23	0	0	0.350072	Non-sig	Non-sig
chr10	23771909	chr10_23771909	-	22	0	0	34	1	0.0294118	1	Non-sig	Non-sig
chr10	29698786	Gm10275	-	193	1	0.00518135	51	0	0	1	Non-sig	Non-sig
chr10	29698790	Gm10275	-	225	1	0.00444444	61	0	0	1	Non-sig	Non-sig
chr10	29698791	Gm10275	-	239	3	0.0125523	68	0	0	0.818223	Non-sig	Non-sig
chr10	29698793	Gm10275	-	238	2	0.00840336	73	0	0	1	Non-sig	Non-sig
chr10	29698794	Gm10275	-	248	3	0.0120968	72	0	0	0.80793	Non-sig	Non-sig
chr10	29698909	Gm10275	-	251	1	0.00398406	89	0	0	1	Non-sig	Non-sig
chr10	29699001	Gm10275	-	294	2	0.00680272	227	2	0.00881057	1	Non-sig	Non-sig
chr10	29699002	Gm10275	-	290	3	0.0103448	231	2	0.00865801	1	Non-sig	Non-sig
chr10	29699005	Gm10275	-	289	0	0	230	1	0.00434783	0.908816	Non-sig	Non-sig
chr10	29699007	Gm10275	-	285	1	0.00350877	235	1	0.00425532	1	Non-sig	Non-sig
chr10	29699013	Gm10275	-	284	0	0	230	1	0.00434783	0.915784	Non-sig	Non-sig
chr10	29699042	Gm10275	-	258	0	0	242	1	0.00413223	0.974433	Non-sig	Non-sig
chr10	29699043	Gm10275	-	270	0	0	247	2	0.00809717	0.439949	Non-sig	Non-sig
chr10	39198647	Gm6477	+	96	1	0.0104167	45	0	0	1	Non-sig	Non-sig
chr10	39198648	Gm6477	+	96	1	0.0104167	45	1	0.0222222	1	Non-sig	Non-sig
chr10	39198722	Gm6477	+	122	2	0.0163934	40	0	0	1	Non-sig	Non-sig
chr10	39198729	Gm6477	+	111	2	0.018018	38	0	0	0.986882	Non-sig	Non-sig
chr10	39198732	Gm6477	+	104	3	0.0288462	36	1	0.0277778	1	Non-sig	Non-sig
chr10	56389036	Gja1	+	853	4	0.00468933	542	0	0	0.278857	Non-sig	Non-sig
chr10	58407740	Lims1	+	24	2	0.0833333	21	0	0	0.529799	Non-sig	Non-sig
chr10	59897976	Dnajb12	+	45	10	0.222222	38	0	0	0.00577686	Down	Regular
chr10	59897978	Dnajb12	+	46	13	0.282609	37	0	0	0.00129384	Down	Regular
chr10	61099884	Sgpl1	-	261	25	0.0957854	277	1	0.00361011	1.74128e-06	Down	Regular
chr10	61433462	Eif4ebp2	-	98	3	0.0306122	93	0	0	0.263329	Non-sig	Non-sig
chr10	67011316	Reep3	-	94	2	0.0212766	87	0	0	0.511477	Non-sig	Non-sig
chr10	67011317	Reep3	-	93	1	0.0107527	87	0	0	1	Non-sig	Non-sig
chr10	67546536	Ado	-	81	5	0.0617284	59	0	0	0.13827	Non-sig	Non-sig
chr10	67546540	Ado	-	83	25	0.301205	60	3	0.05	0.000427859	Down	Regular
chr10	67546542	Ado	-	80	31	0.3875	62	1	0.016129	4.40221e-07	Down	Regular
chr10	67546544	Ado	-	82	1	0.0121951	61	0	0	1	Non-sig	Non-sig
chr10	72663552	Zwint	+	32	1	0.03125	23	0	0	1	Non-sig	Non-sig
chr10	77645099	Ube2g2	+	85	6	0.0705882	114	0	0	0.0138368	Down	Regular
chr10	80567359	Klf16	-	98	1	0.0102041	41	0	0	1	Non-sig	Non-sig
chr10	80685913	Mob3a	-	45	3	0.0666667	63	1	0.015873	0.389098	Non-sig	Non-sig
chr10	80685943	Mob3a	-	46	1	0.0217391	75	1	0.0133333	1	Non-sig	Non-sig
chr10	80685972	Gm26541	-	50	1	0.02	68	0	0	0.876816	Non-sig	Non-sig
chr10	80685976	Gm26541	-	49	8	0.163265	68	0	0	0.00206406	Down	Hyper
chr10	80685979	Mob3a	-	49	1	0.0204082	67	0	0	0.874649	Non-sig	Non-sig
chr10	80685987	Gm26541	-	49	1	0.0204082	66	0	0	0.880668	Non-sig	Non-sig
chr10	80686435	Gm26541	-	39	3	0.0769231	69	0	0	0.0841685	Non-sig	Non-sig
chr10	80686445	Gm26541	-	37	3	0.0810811	68	0	0	0.0768508	Non-sig	Non-sig
chr10	81179237	Eef2	+	1858	3	0.00161464	2082	2	0.000960615	0.898613	Non-sig	Non-sig
chr10	81179240	Eef2	+	1948	0	0	2208	2	0.000905797	0.53526	Non-sig	Non-sig
chr10	81179243	Eef2	+	2089	0	0	2521	1	0.000396668	1	Non-sig	Non-sig
chr10	81179244	Eef2	+	2098	1	0.000476644	2520	1	0.000396825	1	Non-sig	Non-sig
chr10	81179402	Eef2	+	3168	0	0	3810	3	0.000787402	0.317407	Non-sig	Non-sig
chr10	81179403	Eef2	+	3148	0	0	3838	3	0.000781657	0.322823	Non-sig	Non-sig
chr10	81179404	Eef2	+	3124	0	0	3820	2	0.00052356	0.569829	Non-sig	Non-sig
chr10	81179405	Eef2	+	3127	0	0	3810	2	0.000524934	0.568188	Non-sig	Non-sig
chr10	81179406	Eef2	+	3142	2	0.000636537	3803	2	0.000525901	1	Non-sig	Non-sig
chr10	81179623	Eef2	+	2312	11	0.00475779	3086	5	0.00162022	0.0649906	Non-sig	Non-sig
chr10	81180043	Eef2	+	1537	1	0.000650618	1507	2	0.00132714	0.986373	Non-sig	Non-sig
chr10	81180044	Eef2	+	1547	10	0.00646412	1492	1	0.000670241	0.0184371	Down	Hyper
chr10	81180046	Eef2	+	1555	4	0.00257235	1490	1	0.000671141	0.39667	Non-sig	Non-sig
chr10	81180047	Eef2	+	1559	7	0.00449006	1475	2	0.00135593	0.210346	Non-sig	Non-sig
chr10	81180048	Eef2	+	1571	9	0.00572884	1466	3	0.00204638	0.1845	Non-sig	Non-sig
chr10	81180050	Eef2	+	1622	7	0.00431566	1453	1	0.000688231	0.105908	Non-sig	Non-sig
chr10	81397314	Nfic	-	294	2	0.00680272	459	0	0	0.296618	Non-sig	Non-sig
chr10	81718936	Zfp433	+	28	2	0.0714286	22	0	0	0.580623	Non-sig	Non-sig
chr10	82868411	Txnrd1	+	23	1	0.0434783	40	0	0	0.77757	Non-sig	Non-sig
chr10	83193092	Chst11	+	36	9	0.25	52	0	0	0.000565548	Down	Regular
chr10	85115671	Tmem263	+	115	1	0.00869565	55	1	0.0181818	1	Non-sig	Non-sig
chr10	86693989	Hsp90b1	-	1657	2	0.001207	856	0	0	0.786737	Non-sig	Non-sig
chr10	86693990	Hsp90b1	-	1677	3	0.00178891	853	0	0	0.531961	Non-sig	Non-sig
chr10	86693991	Hsp90b1	-	1682	0	0	857	1	0.00116686	0.731116	Non-sig	Non-sig
chr10	86694390	Hsp90b1	-	1564	4	0.00255754	1001	0	0	0.276426	Non-sig	Non-sig
chr10	86694392	Hsp90b1	-	1582	4	0.00252845	1087	0	0	0.250197	Non-sig	Non-sig
chr10	86694393	Hsp90b1	-	1592	6	0.00376884	1107	1	0.000903342	0.29145	Non-sig	Non-sig
chr10	86694394	Hsp90b1	-	1578	5	0.00316857	1117	0	0	0.153084	Non-sig	Non-sig
chr10	86694395	Hsp90b1	-	1573	4	0.00254291	1114	0	0	0.239391	Non-sig	Non-sig
chr10	86694396	Hsp90b1	-	1582	4	0.00252845	1123	1	0.000890472	0.600932	Non-sig	Non-sig
chr10	86694399	Hsp90b1	-	1534	9	0.00586701	1163	0	0	0.0226418	Down	Hyper
chr10	86694400	Hsp90b1	-	1548	4	0.00258398	1161	1	0.000861326	0.560914	Non-sig	Non-sig
chr10	86694403	Hsp90b1	-	1542	5	0.00324254	1187	2	0.00168492	0.677541	Non-sig	Non-sig
chr10	86694404	Hsp90b1	-	1562	3	0.00192061	1195	1	0.00083682	0.813402	Non-sig	Non-sig
chr10	86696764	Hsp90b1	-	2954	1	0.000338524	1204	0	0	1	Non-sig	Non-sig
chr10	86836295	Nt5dc3	+	60	0	0	50	1	0.02	0.926933	Non-sig	Non-sig
chr10	86836344	Nt5dc3	+	70	0	0	75	1	0.0133333	1	Non-sig	Non-sig
chr10	86836354	Nt5dc3	+	72	2	0.0277778	78	0	0	0.441636	Non-sig	Non-sig
chr10	86836357	Nt5dc3	+	71	9	0.126761	79	1	0.0126582	0.0135349	Down	Hyper
chr10	86836358	Nt5dc3	+	74	10	0.135135	78	0	0	0.00243176	Down	Hyper
chr10	86836368	Nt5dc3	+	77	7	0.0909091	82	0	0	0.0161414	Down	Hyper
chr10	86837227	Nt5dc3	+	64	6	0.09375	29	1	0.0344828	0.562365	Non-sig	Non-sig
chr10	86837235	Nt5dc3	+	71	9	0.126761	35	0	0	0.0670404	Non-sig	Non-sig
chr10	86837257	Nt5dc3	+	80	43	0.5375	36	5	0.138889	0.000128671	Down	Hyper
chr10	86837260	Nt5dc3	+	77	20	0.25974	36	1	0.0277778	0.00705877	Down	Hyper
chr10	86837267	Nt5dc3	+	76	8	0.105263	37	0	0	0.097616	Non-sig	Non-sig
chr10	86837287	Nt5dc3	+	61	2	0.0327869	37	0	0	0.70695	Non-sig	Non-sig
chr10	86837297	Nt5dc3	+	60	1	0.0166667	37	0	0	1	Non-sig	Non-sig
chr10	86837334	Nt5dc3	+	56	3	0.0535714	40	0	0	0.372198	Non-sig	Non-sig
chr10	91097721	Ikbip	+	79	13	0.164557	41	1	0.0243902	0.0489954	Down	Hyper
chr10	91097725	Ikbip	+	84	1	0.0119048	41	0	0	1	Non-sig	Non-sig
chr10	91097728	Ikbip	+	86	46	0.534884	42	2	0.047619	2.5747e-07	Down	Hyper
chr10	91097729	Ikbip	+	85	18	0.211765	42	0	0	0.00319061	Down	Hyper
chr10	91097741	Ikbip	+	89	6	0.0674157	42	1	0.0238095	0.535569	Non-sig	Non-sig
chr10	91097742	Ikbip	+	89	58	0.651685	42	2	0.047619	3.20436e-10	Down	Hyper
chr10	91097743	Ikbip	+	90	10	0.111111	42	0	0	0.058234	Non-sig	Non-sig
chr10	91097744	Ikbip	+	88	9	0.102273	42	0	0	0.0752665	Non-sig	Non-sig
chr10	91097747	Ikbip	+	90	6	0.0666667	40	0	0	0.222771	Non-sig	Non-sig
chr10	91097748	Ikbip	+	89	1	0.011236	40	0	0	1	Non-sig	Non-sig
chr10	91097749	Ikbip	+	90	5	0.0555556	40	0	0	0.304817	Non-sig	Non-sig
chr10	91097754	Ikbip	+	83	3	0.0361446	40	0	0	0.552876	Non-sig	Non-sig
chr10	91098462	Ikbip	+	95	5	0.0526316	63	0	0	0.165635	Non-sig	Non-sig
chr10	91098466	Ikbip	+	98	35	0.357143	66	0	0	1.29276e-07	Down	Regular
chr10	91098481	Ikbip	+	105	1	0.00952381	70	0	0	1	Non-sig	Non-sig
chr10	95976261	Eea1	+	33	3	0.0909091	42	0	0	0.161284	Non-sig	Non-sig
chr10	111126126	Rpl6l	+	43	2	0.0465116	21	3	0.142857	0.393933	Non-sig	Non-sig
chr10	111126584	Rpl6l	+	132	9	0.0681818	120	2	0.0166667	0.0909683	Non-sig	Non-sig
chr10	111126587	Rpl6l	+	122	4	0.0327869	98	2	0.0204082	0.885616	Non-sig	Non-sig
chr10	111126590	Rpl6l	+	98	2	0.0204082	44	0	0	0.853728	Non-sig	Non-sig
chr10	111126591	Rpl6l	+	100	10	0.1	46	0	0	0.0615452	Non-sig	Non-sig
chr10	111126593	Rpl6l	+	103	2	0.0194175	51	0	0	0.806066	Non-sig	Non-sig
chr10	111296779	Osbpl8	+	31	1	0.0322581	38	0	0	0.918183	Non-sig	Non-sig
chr10	111496667	Nap1l1	+	510	2	0.00392157	210	0	0	0.896708	Non-sig	Non-sig
chr10	111985492	Krr1	+	239	2	0.0083682	184	0	0	0.596835	Non-sig	Non-sig
chr10	112896471	chr10_112896471	-	36	1	0.0277778	35	0	0	1	Non-sig	Non-sig
chr10	117053027	Cct2	-	1950	1	0.000512821	775	0	0	1	Non-sig	Non-sig
chr10	117053028	Cct2	-	1886	1	0.000530223	825	0	0	1	Non-sig	Non-sig
chr10	117058168	Cct2	-	1606	1	0.000622665	1375	2	0.00145455	0.892857	Non-sig	Non-sig
chr10	117689541	Mdm2	-	100	0	0	70	3	0.0428571	0.134417	Non-sig	Non-sig
chr10	117689543	Mdm2	-	107	0	0	79	5	0.0632911	0.0292975	Up	Hyper
chr10	117689545	Mdm2	-	130	0	0	87	10	0.114943	0.000286179	Up	Hyper
chr10	117689547	Mdm2	-	145	0	0	121	9	0.0743802	0.00269474	Up	Hyper
chr10	117689549	Mdm2	-	157	2	0.0127389	129	4	0.0310078	0.510457	Non-sig	Non-sig
chr10	117689551	Mdm2	-	158	5	0.0316456	137	5	0.0364964	1	Non-sig	Non-sig
chr10	117689553	Mdm2	-	163	9	0.0552147	148	9	0.0608108	1	Non-sig	Non-sig
chr10	117689555	Mdm2	-	161	2	0.0124224	150	1	0.00666667	1	Non-sig	Non-sig
chr10	117707471	Mdm2	-	50	4	0.08	37	2	0.0540541	0.964693	Non-sig	Non-sig
chr10	120231420	Llph	+	69	0	0	26	1	0.0384615	0.609842	Non-sig	Non-sig
chr10	120231433	Llph	+	76	0	0	28	1	0.0357143	0.601124	Non-sig	Non-sig
chr10	120231441	Llph	+	74	0	0	24	1	0.0416667	0.550992	Non-sig	Non-sig
chr10	120231465	Llph	+	92	1	0.0108696	21	0	0	1	Non-sig	Non-sig
chr10	120231489	Llph	+	136	1	0.00735294	31	0	0	1	Non-sig	Non-sig
chr10	120361515	Hmga2	-	378	0	0	727	2	0.00275103	0.783512	Non-sig	Non-sig
chr10	120361518	Hmga2	-	368	0	0	730	1	0.00136986	1	Non-sig	Non-sig
chr10	120361550	Hmga2	-	324	2	0.00617284	676	1	0.00147929	0.514176	Non-sig	Non-sig
chr10	120361553	Hmga2	-	320	13	0.040625	669	0	0	7.44112e-07	Down	Hyper
chr10	121589293	Xpot	-	117	1	0.00854701	40	0	0	1	Non-sig	Non-sig
chr10	127067830	Tspan31	-	339	1	0.00294985	207	0	0	1	Non-sig	Non-sig
chr10	127067836	Tspan31	-	332	3	0.00903614	233	0	0	0.386003	Non-sig	Non-sig
chr10	127067850	Tspan31	-	299	1	0.00334448	231	0	0	1	Non-sig	Non-sig
chr10	127067868	Tspan31	-	336	1	0.00297619	212	0	0	1	Non-sig	Non-sig
chr10	127067872	Tspan31	-	336	3	0.00892857	212	1	0.00471698	0.961009	Non-sig	Non-sig
chr10	127067873	Tspan31	-	337	1	0.00296736	217	0	0	1	Non-sig	Non-sig
chr10	127067874	Tspan31	-	337	3	0.00890208	219	0	0	0.419299	Non-sig	Non-sig
chr10	127067876	Tspan31	-	338	1	0.00295858	218	0	0	1	Non-sig	Non-sig
chr10	127067880	Cdk4	-	332	7	0.0210843	204	0	0	0.0899202	Non-sig	Non-sig
chr10	127067882	Cdk4	-	341	12	0.0351906	203	1	0.00492611	0.0517629	Non-sig	Non-sig
chr10	127067897	Tspan31	-	295	0	0	182	2	0.010989	0.282411	Non-sig	Non-sig
chr10	127067898	Tspan31	-	300	1	0.00333333	183	0	0	1	Non-sig	Non-sig
chr10	127067925	Tspan31	-	312	1	0.00320513	164	0	0	1	Non-sig	Non-sig
chr10	127067938	Tspan31	-	291	2	0.00687285	161	0	0	0.753285	Non-sig	Non-sig
chr10	128090254	Atp5b	+	1558	21	0.0134788	740	0	0	0.00330168	Down	Hyper
chr10	128090255	Atp5b	+	1535	16	0.0104235	665	0	0	0.0178249	Down	Hyper
chr10	128090257	Atp5b	+	1528	20	0.013089	601	1	0.00166389	0.0309707	Down	Hyper
chr10	128090258	Atp5b	+	1509	36	0.0238569	559	0	0	0.000474485	Down	Hyper
chr10	128090259	Atp5b	+	1504	29	0.0192819	555	1	0.0018018	0.00633329	Down	Hyper
chr10	128132735	Rbms2	-	144	3	0.0208333	59	1	0.0169492	1	Non-sig	Non-sig
chr10	128390924	Ankrd52	+	224	13	0.0580357	315	0	0	5.26983e-05	Down	Regular
chr10	128390935	Ankrd52	+	235	2	0.00851064	323	0	0	0.345366	Non-sig	Non-sig
chr10	128393399	Ankrd52	+	89	0	0	175	1	0.00571429	1	Non-sig	Non-sig
chr10	128800542	AC131081.1	+	77	16	0.207792	50	2	0.04	0.0169192	Down	Hyper
chr10	128800551	Mmp19	+	75	5	0.0666667	46	0	0	0.18748	Non-sig	Non-sig
chr10	128800564	Mmp19	+	81	2	0.0246914	44	0	0	0.760762	Non-sig	Non-sig
chr10	128800568	AC131081.1	+	81	8	0.0987654	45	1	0.0222222	0.215869	Non-sig	Non-sig
chr10	128800569	AC131081.1	+	80	26	0.325	44	4	0.0909091	0.00707681	Down	Hyper
chr10	128800572	AC131081.1	+	78	26	0.333333	42	7	0.166667	0.0825719	Non-sig	Non-sig
chr10	128800583	Mmp19	+	78	4	0.0512821	39	0	0	0.368444	Non-sig	Non-sig
chr10	128800588	Mmp19	+	77	6	0.0779221	40	0	0	0.170454	Non-sig	Non-sig
chr10	128800589	AC131081.1	+	77	14	0.181818	41	0	0	0.00907177	Down	Hyper
chr10	128800608	Mmp19	+	76	5	0.0657895	43	0	0	0.213916	Non-sig	Non-sig
chr10	128808337	Dnajc14	+	34	2	0.0588235	34	0	0	0.472917	Non-sig	Non-sig
chr10	128808353	Dnajc14	+	51	4	0.0784314	43	0	0	0.172578	Non-sig	Non-sig
chr10	128808362	Dnajc14	+	52	2	0.0384615	44	0	0	0.550127	Non-sig	Non-sig
chr10	128808371	Dnajc14	+	51	4	0.0784314	42	0	0	0.179666	Non-sig	Non-sig
chr10	128808372	Dnajc14	+	50	3	0.06	42	0	0	0.30548	Non-sig	Non-sig
chr10	128810030	Dnajc14	+	27	2	0.0740741	21	1	0.047619	1	Non-sig	Non-sig
chr10	128810126	Dnajc14	+	22	2	0.0909091	22	0	0	0.469221	Non-sig	Non-sig
chr10	128810134	Dnajc14	+	23	2	0.0869565	26	2	0.0769231	1	Non-sig	Non-sig
chr10	128810147	Dnajc14	+	26	5	0.192308	39	2	0.0512821	0.164994	Non-sig	Non-sig
chr10	128810156	Dnajc14	+	25	4	0.16	43	6	0.139535	1	Non-sig	Non-sig
chr10	128810164	Dnajc14	+	24	2	0.0833333	46	2	0.0434783	0.889073	Non-sig	Non-sig
chr11	4767141	Nf2	-	74	16	0.216216	35	0	0	0.00718097	Down	Regular
chr11	5800467	Dbnl	+	69	2	0.0289855	41	0	0	0.71716	Non-sig	Non-sig
chr11	5967429	Ykt6	+	102	16	0.156863	61	1	0.0163934	0.0100326	Down	Regular
chr11	6355673	Ogdh	+	310	20	0.0645161	245	0	0	0.000133431	Down	Regular
chr11	6471282	Purb	-	176	3	0.0170455	98	0	0	0.487681	Non-sig	Non-sig
chr11	6472245	Gm22123	-	148	7	0.0472973	123	0	0	0.03948	Down	Regular
chr11	6525772	Snhg15	-	98	0	0	66	1	0.0151515	0.841828	Non-sig	Non-sig
chr11	17199744	Ppp3r1	+	202	9	0.0445545	100	0	0	0.0745174	Non-sig	Non-sig
chr11	20228255	Cep68	-	23	1	0.0434783	26	0	0	0.950583	Non-sig	Non-sig
chr11	23271958	Xpo1	+	27	2	0.0740741	28	0	0	0.45528	Non-sig	Non-sig
chr11	23271971	Xpo1	+	27	2	0.0740741	38	0	0	0.329357	Non-sig	Non-sig
chr11	23271972	Xpo1	+	28	1	0.0357143	38	0	0	0.877247	Non-sig	Non-sig
chr11	29545861	Rps27a	-	154	1	0.00649351	99	0	0	1	Non-sig	Non-sig
chr11	29716513	Rtn4	+	21	1	0.047619	23	0	0	0.963288	Non-sig	Non-sig
chr11	29723821	Rtn4	+	29	2	0.0689655	59	0	0	0.200676	Non-sig	Non-sig
chr11	32426574	Sh3pxd2b	+	74	8	0.108108	82	0	0	0.00707397	Down	Regular
chr11	33152562	Npm1	-	1135	11	0.00969163	654	0	0	0.0270099	Down	Regular
chr11	33152563	Npm1	-	1152	10	0.00868056	714	2	0.00280112	0.212643	Non-sig	Non-sig
chr11	35786782	Pank3	+	119	1	0.00840336	72	2	0.0277778	0.657601	Non-sig	Non-sig
chr11	35786804	Pank3	+	128	1	0.0078125	77	0	0	1	Non-sig	Non-sig
chr11	35786841	Pank3	+	151	8	0.0529801	94	4	0.0425532	0.949481	Non-sig	Non-sig
chr11	35786847	Pank3	+	154	3	0.0194805	85	3	0.0352941	0.751839	Non-sig	Non-sig
chr11	35786862	Pank3	+	163	1	0.00613497	86	3	0.0348837	0.235747	Non-sig	Non-sig
chr11	35786866	Pank3	+	159	1	0.00628931	86	0	0	1	Non-sig	Non-sig
chr11	35786870	Pank3	+	159	2	0.0125786	86	3	0.0348837	0.480691	Non-sig	Non-sig
chr11	35786876	Pank3	+	165	3	0.0181818	85	3	0.0352941	0.688215	Non-sig	Non-sig
chr11	35786879	Pank3	+	161	2	0.0124224	79	0	0	0.810909	Non-sig	Non-sig
chr11	35786885	Pank3	+	156	0	0	75	2	0.0266667	0.196996	Non-sig	Non-sig
chr11	35787877	Pank3	+	139	17	0.122302	76	0	0	0.00358416	Down	Hyper
chr11	35787893	Pank3	+	147	1	0.00680272	74	0	0	1	Non-sig	Non-sig
chr11	35787910	Pank3	+	144	4	0.0277778	67	1	0.0149254	0.932066	Non-sig	Non-sig
chr11	35787911	Pank3	+	147	23	0.156463	68	0	0	0.0013071	Down	Hyper
chr11	35787912	Pank3	+	147	9	0.0612245	68	0	0	0.0857322	Non-sig	Non-sig
chr11	35789236	Pank3	+	124	0	0	130	1	0.00769231	1	Non-sig	Non-sig
chr11	35789251	Pank3	+	122	5	0.0409836	126	0	0	0.0652066	Non-sig	Non-sig
chr11	35789254	Pank3	+	119	3	0.0252101	126	0	0	0.225465	Non-sig	Non-sig
chr11	35789286	Pank3	+	130	2	0.0153846	132	0	0	0.471107	Non-sig	Non-sig
chr11	35789318	Pank3	+	138	6	0.0434783	159	0	0	0.024912	Down	Hyper
chr11	35789325	Pank3	+	142	2	0.0140845	169	0	0	0.403312	Non-sig	Non-sig
chr11	35789327	Pank3	+	147	4	0.0272109	170	1	0.00588235	0.28556	Non-sig	Non-sig
chr11	35789449	Pank3	+	179	7	0.0391061	97	0	0	0.115983	Non-sig	Non-sig
chr11	40702561	Hmmr	-	169	2	0.0118343	115	0	0	0.654204	Non-sig	Non-sig
chr11	40702565	Hmmr	-	161	2	0.0124224	113	0	0	0.639578	Non-sig	Non-sig
chr11	40750087	Ccng1	-	449	4	0.00890869	456	0	0	0.128794	Non-sig	Non-sig
chr11	40750100	Ccng1	-	447	0	0	468	1	0.00213675	1	Non-sig	Non-sig
chr11	40750104	Ccng1	-	439	1	0.0022779	469	0	0	0.973614	Non-sig	Non-sig
chr11	40750119	Ccng1	-	422	1	0.00236967	497	0	0	0.934704	Non-sig	Non-sig
chr11	40750148	Ccng1	-	433	1	0.00230947	511	0	0	0.933888	Non-sig	Non-sig
chr11	40750152	Ccng1	-	418	3	0.00717703	522	0	0	0.17484	Non-sig	Non-sig
chr11	40750164	Ccng1	-	413	1	0.00242131	600	0	0	0.850939	Non-sig	Non-sig
chr11	41499373	Hspd1-ps3	+	101	7	0.0693069	35	2	0.0571429	1	Non-sig	Non-sig
chr11	41500115	Hspd1-ps3	+	82	1	0.0121951	72	0	0	1	Non-sig	Non-sig
chr11	41500134	Hspd1-ps3	+	50	3	0.06	42	1	0.0238095	0.737864	Non-sig	Non-sig
chr11	41500143	Hspd1-ps3	+	52	3	0.0576923	24	0	0	0.570738	Non-sig	Non-sig
chr11	48865405	Irgm1	-	387	4	0.0103359	26	0	0	1	Non-sig	Non-sig
chr11	48865406	Irgm1	-	386	4	0.0103627	31	0	0	1	Non-sig	Non-sig
chr11	48865433	Irgm1	-	384	1	0.00260417	29	0	0	1	Non-sig	Non-sig
chr11	48865439	Irgm1	-	383	2	0.00522193	29	0	0	1	Non-sig	Non-sig
chr11	48865448	Irgm1	-	383	1	0.00261097	29	0	0	1	Non-sig	Non-sig
chr11	48865466	Irgm1	-	381	5	0.0131234	24	0	0	1	Non-sig	Non-sig
chr11	48865476	Irgm1	-	414	3	0.00724638	24	0	0	1	Non-sig	Non-sig
chr11	48865477	Irgm1	-	418	5	0.0119617	25	0	0	1	Non-sig	Non-sig
chr11	48865482	Irgm1	-	411	2	0.00486618	25	0	0	1	Non-sig	Non-sig
chr11	48865490	Irgm1	-	393	5	0.0127226	24	0	0	1	Non-sig	Non-sig
chr11	48865509	Irgm1	-	364	2	0.00549451	22	0	0	1	Non-sig	Non-sig
chr11	48865512	Irgm1	-	354	2	0.00564972	22	0	0	1	Non-sig	Non-sig
chr11	50200229	Sqstm1	-	1140	13	0.0114035	1642	1	0.000609013	0.000229013	Down	Hyper
chr11	50200230	Sqstm1	-	1149	5	0.00435161	1681	1	0.000594884	0.0858649	Non-sig	Non-sig
chr11	50200231	Sqstm1	-	1155	3	0.0025974	1685	0	0	0.132283	Non-sig	Non-sig
chr11	50200238	Sqstm1	-	1167	5	0.00428449	1714	1	0.000583431	0.0849033	Non-sig	Non-sig
chr11	50200306	Sqstm1	-	1656	2	0.00120773	2354	1	0.000424809	0.759393	Non-sig	Non-sig
chr11	50200312	Sqstm1	-	1684	2	0.00118765	2454	0	0	0.323275	Non-sig	Non-sig
chr11	50200321	Sqstm1	-	1636	3	0.00183374	2584	1	0.000386997	0.329734	Non-sig	Non-sig
chr11	50202529	Sqstm1	-	2139	2	0.000935016	4158	1	0.0002405	0.557581	Non-sig	Non-sig
chr11	50202530	Sqstm1	-	2139	1	0.000467508	4212	2	0.000474834	1	Non-sig	Non-sig
chr11	50202534	Sqstm1	-	2131	1	0.000469263	4316	1	0.000231696	1	Non-sig	Non-sig
chr11	50202845	Sqstm1	-	1997	0	0	5498	2	0.000363769	0.958043	Non-sig	Non-sig
chr11	50202846	Sqstm1	-	1996	1	0.000501002	5538	0	0	0.594235	Non-sig	Non-sig
chr11	50202847	Sqstm1	-	2005	0	0	5532	1	0.000180766	1	Non-sig	Non-sig
chr11	50202848	Sqstm1	-	2018	0	0	5521	6	0.00108676	0.3076	Non-sig	Non-sig
chr11	50202849	Sqstm1	-	2015	0	0	5512	5	0.000907112	0.396869	Non-sig	Non-sig
chr11	50202853	Sqstm1	-	2027	0	0	5448	2	0.000367107	0.946299	Non-sig	Non-sig
chr11	50202949	Sqstm1	-	1159	3	0.00258844	2868	1	0.000348675	0.136145	Non-sig	Non-sig
chr11	50207266	Sqstm1	-	482	1	0.00207469	2882	0	0	0.308536	Non-sig	Non-sig
chr11	50207268	Sqstm1	-	484	0	0	2918	1	0.0003427	1	Non-sig	Non-sig
chr11	50295140	Canx	-	606	17	0.0280528	485	1	0.00206186	0.00187227	Down	Regular
chr11	50295141	Canx	-	602	14	0.0232558	486	0	0	0.00185074	Down	Regular
chr11	50295639	Canx	-	1089	7	0.00642792	595	1	0.00168067	0.325333	Non-sig	Non-sig
chr11	50295640	Canx	-	1099	6	0.00545951	610	0	0	0.161121	Non-sig	Non-sig
chr11	50307542	Canx	-	1583	0	0	1156	2	0.0017301	0.347524	Non-sig	Non-sig
chr11	50307543	Canx	-	1600	0	0	1178	3	0.00254669	0.15122	Non-sig	Non-sig
chr11	50307604	Canx	-	1894	2	0.00105597	1426	0	0	0.607931	Non-sig	Non-sig
chr11	50322866	Canx	-	25	1	0.04	31	0	0	0.91341	Non-sig	Non-sig
chr11	50385954	Hnrnph1	+	798	17	0.0213033	316	0	0	0.0191034	Down	Regular
chr11	50385955	Hnrnph1	+	789	14	0.017744	316	0	0	0.0370275	Down	Regular
chr11	51597835	Phykpl	-	33	3	0.0909091	36	0	0	0.208088	Non-sig	Non-sig
chr11	51597932	Phykpl	-	23	1	0.0434783	29	0	0	0.906627	Non-sig	Non-sig
chr11	51599256	Phykpl	-	45	1	0.0222222	114	0	0	0.628951	Non-sig	Non-sig
chr11	51600462	Hnrnpab	-	104	0	0	66	4	0.0606061	0.0432251	Up	Regular
chr11	51600484	Hnrnpab	-	100	0	0	61	2	0.0327869	0.276293	Non-sig	Non-sig
chr11	51818581	Jade2	-	60	2	0.0333333	21	2	0.0952381	0.587979	Non-sig	Non-sig
chr11	53267066	Hspa4	-	830	1	0.00120482	755	0	0	1	Non-sig	Non-sig
chr11	53267091	Hspa4	-	848	2	0.00235849	785	2	0.00254777	1	Non-sig	Non-sig
chr11	53267092	Hspa4	-	850	2	0.00235294	806	0	0	0.502748	Non-sig	Non-sig
chr11	53378695	chr11_53378695	-	40	0	0	21	1	0.047619	0.741021	Non-sig	Non-sig
chr11	53378697	chr11_53378697	-	40	1	0.025	21	0	0	1	Non-sig	Non-sig
chr11	53542541	2025-09-08	+	146	3	0.0205479	154	0	0	0.227291	Non-sig	Non-sig
chr11	55394505	Sparc	-	301	9	0.0299003	141	0	0	0.0866711	Non-sig	Non-sig
chr11	55394512	Sparc	-	336	9	0.0267857	163	0	0	0.0801194	Non-sig	Non-sig
chr11	55394513	Sparc	-	447	7	0.01566	182	0	0	0.201036	Non-sig	Non-sig
chr11	55394520	Sparc	-	552	8	0.0144928	193	1	0.00518135	0.524438	Non-sig	Non-sig
chr11	55394521	Sparc	-	556	3	0.00539568	197	0	0	0.707704	Non-sig	Non-sig
chr11	55394522	Sparc	-	559	6	0.0107335	197	0	0	0.320685	Non-sig	Non-sig
chr11	55395458	Sparc	-	1232	6	0.00487013	1168	1	0.000856164	0.14876	Non-sig	Non-sig
chr11	60444877	Gid4	+	26	1	0.0384615	23	0	0	1	Non-sig	Non-sig
chr11	62222269	Specc1	+	141	1	0.0070922	77	0	0	1	Non-sig	Non-sig
chr11	68985922	Pfas	-	72	12	0.166667	51	0	0	0.0057692	Down	Hyper
chr11	68985926	Pfas	-	68	1	0.0147059	47	0	0	1	Non-sig	Non-sig
chr11	68985936	Pfas	-	64	25	0.390625	45	1	0.0222222	2.49698e-05	Down	Hyper
chr11	68985937	Pfas	-	65	54	0.830769	45	5	0.111111	4.25165e-13	Down	Hyper
chr11	68985943	Pfas	-	64	6	0.09375	40	0	0	0.118131	Non-sig	Non-sig
chr11	68985957	Pfas	-	55	15	0.272727	36	0	0	0.00169063	Down	Hyper
chr11	68985963	Pfas	-	46	5	0.108696	36	0	0	0.114938	Non-sig	Non-sig
chr11	68985970	Pfas	-	39	9	0.230769	36	0	0	0.00658905	Down	Hyper
chr11	68985974	Pfas	-	40	17	0.425	38	0	0	1.95499e-05	Down	Hyper
chr11	68985976	Pfas	-	37	27	0.72973	38	2	0.0526316	7.34349e-09	Down	Hyper
chr11	68985977	Pfas	-	36	8	0.222222	38	0	0	0.00688184	Down	Hyper
chr11	68985982	Pfas	-	35	21	0.6	40	0	0	3.47282e-08	Down	Hyper
chr11	68986849	Pfas	-	53	14	0.264151	42	3	0.0714286	0.0304396	Down	Regular
chr11	68986887	Pfas	-	41	9	0.219512	41	2	0.0487805	0.0518758	Non-sig	Non-sig
chr11	68986891	Pfas	-	40	7	0.175	40	3	0.075	0.310494	Non-sig	Non-sig
chr11	68986892	Pfas	-	40	3	0.075	40	0	0	0.239204	Non-sig	Non-sig
chr11	69667552	Eif4a1	-	1987	1	0.000503271	792	1	0.00126263	1	Non-sig	Non-sig
chr11	69667553	Eif4a1	-	2039	1	0.000490436	812	0	0	1	Non-sig	Non-sig
chr11	69667555	Eif4a1	-	2046	2	0.000977517	823	1	0.00121507	1	Non-sig	Non-sig
chr11	69667557	Eif4a1	-	2036	2	0.000982318	832	1	0.00120192	1	Non-sig	Non-sig
chr11	69667560	Eif4a1	-	2052	2	0.000974659	879	0	0	0.877566	Non-sig	Non-sig
chr11	69781425	Zbtb4	+	21	2	0.0952381	52	0	0	0.143039	Non-sig	Non-sig
chr11	69917628	Eif5a	-	1951	0	0	1875	1	0.000533333	0.984147	Non-sig	Non-sig
chr11	69917670	Eif5a	-	902	2	0.00221729	967	0	0	0.448958	Non-sig	Non-sig
chr11	69917672	Eif5a	-	907	2	0.00220507	949	0	0	0.459484	Non-sig	Non-sig
chr11	70032337	Dlg4	+	26	3	0.115385	36	0	0	0.136336	Non-sig	Non-sig
chr11	70032341	Dlg4	+	25	1	0.04	38	0	0	0.831653	Non-sig	Non-sig
chr11	70032663	Dlg4	+	21	7	0.333333	27	3	0.111111	0.127901	Non-sig	Non-sig
chr11	70032664	Dlg4	+	22	10	0.454545	27	5	0.185185	0.0848356	Non-sig	Non-sig
chr11	70033925	Dlg4	+	30	7	0.233333	24	0	0	0.0332639	Down	Hyper
chr11	70033941	Dlg4	+	30	5	0.166667	25	0	0	0.0949431	Non-sig	Non-sig
chr11	70033980	Dlg4	+	32	3	0.09375	26	0	0	0.313849	Non-sig	Non-sig
chr11	70037221	Dlg4	+	21	4	0.190476	33	1	0.030303	0.13412	Non-sig	Non-sig
chr11	72209514	Txndc17	+	274	3	0.0109489	187	0	0	0.397703	Non-sig	Non-sig
chr11	72209524	Txndc17	+	272	5	0.0183824	177	2	0.0112994	0.839711	Non-sig	Non-sig
chr11	72209588	Txndc17	+	230	3	0.0130435	158	0	0	0.394594	Non-sig	Non-sig
chr11	72209599	Txndc17	+	229	2	0.00873362	155	0	0	0.657017	Non-sig	Non-sig
chr11	72209610	Txndc17	+	206	1	0.00485437	133	0	0	1	Non-sig	Non-sig
chr11	72209624	Txndc17	+	200	1	0.005	125	0	0	1	Non-sig	Non-sig
chr11	72209643	Txndc17	+	166	1	0.0060241	92	0	0	1	Non-sig	Non-sig
chr11	74716244	Pafah1b1	-	21	1	0.047619	22	1	0.0454545	1	Non-sig	Non-sig
chr11	75300536	Rpa1	-	216	9	0.0416667	69	0	0	0.1843	Non-sig	Non-sig
chr11	75300537	Rpa1	-	217	2	0.00921659	68	0	0	1	Non-sig	Non-sig
chr11	75300538	Rpa1	-	243	3	0.0123457	83	0	0	0.725409	Non-sig	Non-sig
chr11	75300540	Rpa1	-	246	1	0.00406504	90	0	0	1	Non-sig	Non-sig
chr11	75300545	Rpa1	-	263	18	0.0684411	96	0	0	0.0184308	Down	Hyper
chr11	75300546	Rpa1	-	266	13	0.0488722	97	0	0	0.0576688	Non-sig	Non-sig
chr11	75300550	Rpa1	-	273	11	0.040293	112	0	0	0.0689756	Non-sig	Non-sig
chr11	75300555	Rpa1	-	273	2	0.00732601	110	0	0	0.907179	Non-sig	Non-sig
chr11	75300558	Rpa1	-	278	59	0.21223	110	1	0.00909091	1.35094e-06	Down	Hyper
chr11	75300561	Rpa1	-	277	80	0.288809	106	0	0	1.2005e-09	Down	Hyper
chr11	75300565	Rpa1	-	282	53	0.187943	108	2	0.0185185	3.48592e-05	Down	Hyper
chr11	75300566	Rpa1	-	280	2	0.00714286	109	0	0	0.924027	Non-sig	Non-sig
chr11	75300578	Rpa1	-	297	271	0.912458	107	30	0.280374	3.85683e-37	Down	Hyper
chr11	75300580	Rpa1	-	329	92	0.279635	111	2	0.018018	1.33828e-08	Down	Hyper
chr11	75300582	Rpa1	-	342	21	0.0614035	120	0	0	0.0116134	Down	Hyper
chr11	75300587	Rpa1	+	354	1	0.00282486	125	0	0	1	Non-sig	Non-sig
chr11	75300589	Rpa1	-	355	13	0.0366197	127	0	0	0.0618871	Non-sig	Non-sig
chr11	75300602	Rpa1	-	330	1	0.0030303	135	0	0	1	Non-sig	Non-sig
chr11	75300613	Rpa1	-	349	5	0.0143266	136	1	0.00735294	0.867469	Non-sig	Non-sig
chr11	75300623	Rpa1	-	336	61	0.181548	138	3	0.0217391	7.56561e-06	Down	Hyper
chr11	75300630	Rpa1	-	338	44	0.130178	139	0	0	1.78209e-05	Down	Hyper
chr11	75300631	Rpa1	-	342	82	0.239766	140	4	0.0285714	8.01713e-08	Down	Hyper
chr11	75300632	Rpa1	-	362	6	0.0165746	140	0	0	0.28257	Non-sig	Non-sig
chr11	75300638	Rpa1	-	403	20	0.0496278	146	0	0	0.0129769	Down	Hyper
chr11	75300639	Rpa1	-	402	18	0.0447761	146	0	0	0.0198694	Down	Hyper
chr11	75300640	Rpa1	-	405	4	0.00987654	146	0	0	0.52435	Non-sig	Non-sig
chr11	75300643	Rpa1	-	409	34	0.0831296	144	0	0	0.000752495	Down	Hyper
chr11	75300644	Rpa1	-	403	7	0.0173697	142	0	0	0.251235	Non-sig	Non-sig
chr11	75300645	Rpa1	-	404	3	0.00742574	144	0	0	0.704508	Non-sig	Non-sig
chr11	75300705	Rpa1	-	324	8	0.0246914	123	0	0	0.174116	Non-sig	Non-sig
chr11	75300967	Rpa1	-	129	2	0.0155039	34	0	0	1	Non-sig	Non-sig
chr11	75300972	Rpa1	-	135	3	0.0222222	42	0	0	0.77182	Non-sig	Non-sig
chr11	75300976	Rpa1	-	139	2	0.0143885	43	0	0	1	Non-sig	Non-sig
chr11	75300977	Rpa1	-	155	1	0.00645161	44	0	0	1	Non-sig	Non-sig
chr11	75300981	Rpa1	-	167	11	0.0658683	44	0	0	0.171485	Non-sig	Non-sig
chr11	75300984	Rpa1	-	165	17	0.10303	45	0	0	0.0526513	Non-sig	Non-sig
chr11	75300985	Rpa1	-	165	42	0.254545	46	0	0	0.000300698	Down	Hyper
chr11	75300999	Rpa1	-	267	3	0.011236	56	0	0	0.975402	Non-sig	Non-sig
chr11	75301000	Rpa1	-	268	75	0.279851	58	1	0.0172414	3.83126e-05	Down	Hyper
chr11	75301007	Rpa1	-	292	88	0.30137	72	1	0.0138889	8.20837e-07	Down	Hyper
chr11	75301008	Rpa1	-	313	13	0.0415335	77	0	0	0.143041	Non-sig	Non-sig
chr11	75301015	Rpa1	-	354	327	0.923729	98	50	0.510204	9.25403e-22	Down	Hyper
chr11	75301018	Rpa1	-	355	3	0.0084507	106	0	0	0.79388	Non-sig	Non-sig
chr11	75301019	Rpa1	-	355	3	0.0084507	106	0	0	0.79388	Non-sig	Non-sig
chr11	75301020	Rpa1	-	354	2	0.00564972	107	0	0	1	Non-sig	Non-sig
chr11	75301022	Rpa1	-	359	7	0.0194986	112	0	0	0.297573	Non-sig	Non-sig
chr11	75301024	Rpa1	-	358	23	0.0642458	109	1	0.00917431	0.0421278	Down	Hyper
chr11	75301025	Rpa1	-	356	7	0.0196629	114	0	0	0.287219	Non-sig	Non-sig
chr11	75301026	Rpa1	-	360	35	0.0972222	115	0	0	0.00107859	Down	Hyper
chr11	75301041	Rpa1	-	357	19	0.0532213	115	0	0	0.0242877	Down	Hyper
chr11	75301042	Rpa1	-	357	7	0.0196078	116	0	0	0.28153	Non-sig	Non-sig
chr11	75301045	Rpa1	-	361	5	0.0138504	115	0	0	0.457123	Non-sig	Non-sig
chr11	75301050	Rpa1	-	360	2	0.00555556	116	0	0	1	Non-sig	Non-sig
chr11	75301093	Rpa1	-	418	11	0.0263158	128	0	0	0.135018	Non-sig	Non-sig
chr11	75405266	Smyd4	+	37	0	0	30	1	0.0333333	0.915705	Non-sig	Non-sig
chr11	75705291	Crk	+	188	0	0	93	3	0.0322581	0.0630127	Non-sig	Non-sig
chr11	75705297	Crk	+	204	0	0	97	3	0.0309278	0.0569568	Non-sig	Non-sig
chr11	75705314	Crk	+	217	0	0	109	3	0.0275229	0.0657025	Non-sig	Non-sig
chr11	75764678	Ywhae	+	3018	3	0.000994036	2547	1	0.000392619	0.739861	Non-sig	Non-sig
chr11	75764683	Ywhae	+	3031	3	0.000989772	2566	0	0	0.310306	Non-sig	Non-sig
chr11	75764684	Ywhae	+	3038	2	0.000658328	2596	2	0.000770416	1	Non-sig	Non-sig
chr11	76780551	Cpd	-	149	3	0.0201342	59	0	0	0.650699	Non-sig	Non-sig
chr11	76781837	Cpd	-	134	17	0.126866	208	1	0.00480769	2.77791e-06	Down	Regular
chr11	76781869	Cpd	-	134	2	0.0149254	203	1	0.00492611	0.715908	Non-sig	Non-sig
chr11	77295110	Gm12346	+	45	33	0.733333	31	24	0.774194	0.892802	Non-sig	Non-sig
chr11	77295369	Gm12346	+	53	6	0.113208	31	7	0.225806	0.287202	Non-sig	Non-sig
chr11	77296351	Ssh2	+	97	6	0.0618557	68	0	0	0.095558	Non-sig	Non-sig
chr11	77296353	Ssh2	+	96	5	0.0520833	67	1	0.0149254	0.413978	Non-sig	Non-sig
chr11	77296355	Ssh2	+	96	3	0.03125	65	0	0	0.398241	Non-sig	Non-sig
chr11	77296356	Ssh2	+	95	5	0.0526316	64	0	0	0.161042	Non-sig	Non-sig
chr11	77530014	Taok1	-	83	14	0.168675	38	1	0.0263158	0.0563481	Non-sig	Non-sig
chr11	77532692	Taok1	-	68	4	0.0588235	111	0	0	0.0390772	Down	Hyper
chr11	77532693	Taok1	-	70	3	0.0428571	110	0	0	0.111293	Non-sig	Non-sig
chr11	77532706	Taok1	-	82	3	0.0365854	118	0	0	0.133064	Non-sig	Non-sig
chr11	77533495	Taok1	-	98	3	0.0306122	39	0	0	0.646969	Non-sig	Non-sig
chr11	77534417	Taok1	-	99	28	0.282828	128	2	0.015625	1.21653e-08	Down	Hyper
chr11	77534420	Taok1	-	99	26	0.262626	128	1	0.0078125	1.39162e-08	Down	Hyper
chr11	77534493	Taok1	-	147	18	0.122449	115	0	0	0.00027009	Down	Hyper
chr11	77534495	Taok1	-	145	36	0.248276	118	2	0.0169492	2.88759e-07	Down	Hyper
chr11	77534496	Taok1	-	144	53	0.368056	118	1	0.00847458	2.4641e-12	Down	Hyper
chr11	77536028	Taok1	-	151	1	0.00662252	114	0	0	1	Non-sig	Non-sig
chr11	77536040	Taok1	-	148	3	0.0202703	104	0	0	0.383878	Non-sig	Non-sig
chr11	77536043	Taok1	-	144	14	0.0972222	107	0	0	0.00235676	Down	Regular
chr11	77536054	Taok1	-	145	22	0.151724	95	3	0.0315789	0.00571634	Down	Regular
chr11	78524340	Tnfaip1	-	85	5	0.0588235	98	5	0.0510204	1	Non-sig	Non-sig
chr11	78524342	Tnfaip1	-	87	1	0.0114943	96	0	0	0.96062	Non-sig	Non-sig
chr11	80387910	Zfp207	+	488	3	0.00614754	378	0	0	0.345188	Non-sig	Non-sig
chr11	83215988	chr11_83215988	+	61	1	0.0163934	75	0	0	0.91727	Non-sig	Non-sig
chr11	83491687	Taf15	+	86	1	0.0116279	37	0	0	1	Non-sig	Non-sig
chr11	83491697	Taf15	+	88	4	0.0454545	38	0	0	0.434188	Non-sig	Non-sig
chr11	83491721	Taf15	+	76	4	0.0526316	31	0	0	0.459183	Non-sig	Non-sig
chr11	85189023	Appbp2	-	46	1	0.0217391	26	0	0	1	Non-sig	Non-sig
chr11	85190005	Appbp2	-	36	1	0.0277778	31	0	0	1	Non-sig	Non-sig
chr11	86208954	Brip1os	+	79	3	0.0379747	65	0	0	0.316591	Non-sig	Non-sig
chr11	86208959	Brip1os	+	78	3	0.0384615	63	0	0	0.323873	Non-sig	Non-sig
chr11	86208980	Brip1os	+	86	1	0.0116279	72	0	0	1	Non-sig	Non-sig
chr11	86208997	Brip1os	+	89	0	0	83	1	0.0120482	0.972074	Non-sig	Non-sig
chr11	86209033	Brip1os	+	60	0	0	82	1	0.0121951	1	Non-sig	Non-sig
chr11	86314509	Med13	-	22	2	0.0909091	36	0	0	0.271533	Non-sig	Non-sig
chr11	86314513	Med13	-	22	2	0.0909091	36	1	0.0277778	0.65819	Non-sig	Non-sig
chr11	86314514	Med13	-	21	1	0.047619	36	0	0	0.783165	Non-sig	Non-sig
chr11	86314553	Med13	-	23	1	0.0434783	47	5	0.106383	0.668263	Non-sig	Non-sig
chr11	86630563	Gm11478	-	68	2	0.0294118	38	0	0	0.746695	Non-sig	Non-sig
chr11	86812227	chr11_86812227	-	419	1	0.00238663	449	0	0	0.972396	Non-sig	Non-sig
chr11	86812228	chr11_86812228	-	420	1	0.00238095	454	0	0	0.968928	Non-sig	Non-sig
chr11	86812230	chr11_86812230	-	422	1	0.00236967	456	0	0	0.969069	Non-sig	Non-sig
chr11	86812234	chr11_86812234	-	418	1	0.00239234	450	0	0	0.970555	Non-sig	Non-sig
chr11	86812438	chr11_86812438	-	269	1	0.00371747	202	0	0	1	Non-sig	Non-sig
chr11	86813805	chr11_86813805	-	374	0	0	352	1	0.00284091	0.975798	Non-sig	Non-sig
chr11	86813967	chr11_86813967	-	449	2	0.00445434	292	0	0	0.676314	Non-sig	Non-sig
chr11	86813968	chr11_86813968	-	449	1	0.00222717	301	0	0	1	Non-sig	Non-sig
chr11	86813970	chr11_86813970	-	437	1	0.00228833	310	0	0	1	Non-sig	Non-sig
chr11	86814254	chr11_86814254	-	325	1	0.00307692	382	0	0	0.935487	Non-sig	Non-sig
chr11	86814255	chr11_86814255	-	330	1	0.0030303	386	0	0	0.937424	Non-sig	Non-sig
chr11	86814692	chr11_86814692	-	332	1	0.00301205	394	0	0	0.931648	Non-sig	Non-sig
chr11	87122409	Gm11491	+	53	1	0.0188679	21	0	0	1	Non-sig	Non-sig
chr11	87980593	Dynll2	-	225	12	0.0533333	290	0	0	0.000228747	Down	Regular
chr11	94123672	Spag9	+	100	6	0.06	63	1	0.015873	0.338831	Non-sig	Non-sig
chr11	94123674	Spag9	+	102	15	0.147059	63	0	0	0.00357214	Down	Hyper
chr11	94123685	Spag9	+	110	2	0.0181818	66	0	0	0.713439	Non-sig	Non-sig
chr11	94123711	Spag9	+	111	10	0.0900901	68	0	0	0.026966	Down	Hyper
chr11	94123712	Spag9	+	111	6	0.0540541	69	0	0	0.124232	Non-sig	Non-sig
chr11	94123714	Spag9	+	110	2	0.0181818	69	0	0	0.692206	Non-sig	Non-sig
chr11	94659976	Mrpl27	+	127	3	0.023622	142	2	0.0140845	0.899685	Non-sig	Non-sig
chr11	94659984	Mrpl27	+	113	3	0.0265487	107	0	0	0.264633	Non-sig	Non-sig
chr11	95765526	Zfp652	+	34	3	0.0882353	22	0	0	0.409615	Non-sig	Non-sig
chr11	96807062	Cbx1	+	176	25	0.142045	130	1	0.00769231	7.52267e-05	Down	Regular
chr11	96816311	Cbx1	-	32	6	0.1875	49	0	0	0.00660617	Down	Hyper
chr11	96816312	chr11_96816312	-	31	1	0.0322581	48	0	0	0.824501	Non-sig	Non-sig
chr11	96816314	Cbx1	-	32	3	0.09375	49	3	0.0612245	0.910427	Non-sig	Non-sig
chr11	96816319	chr11_96816319	-	31	1	0.0322581	48	0	0	0.824501	Non-sig	Non-sig
chr11	96816326	chr11_96816326	-	31	1	0.0322581	48	2	0.0416667	1	Non-sig	Non-sig
chr11	96816327	chr11_96816327	-	32	3	0.09375	48	1	0.0208333	0.345977	Non-sig	Non-sig
chr11	96816383	chr11_96816383	-	27	1	0.037037	35	0	0	0.895631	Non-sig	Non-sig
chr11	97161583	Kpnb1	-	765	1	0.00130719	330	0	0	1	Non-sig	Non-sig
chr11	97161584	Kpnb1	-	775	0	0	360	1	0.00277778	0.69431	Non-sig	Non-sig
chr11	100321527	Eif1	+	1015	2	0.00197044	776	0	0	0.600725	Non-sig	Non-sig
chr11	100458539	Klhl10	-	47	6	0.12766	42	0	0	0.0483416	Down	Regular
chr11	100957714	Cavin1	-	726	3	0.00413223	748	0	0	0.237251	Non-sig	Non-sig
chr11	100958000	Cavin1	-	459	1	0.00217865	431	0	0	1	Non-sig	Non-sig
chr11	101605621	chr11_101605621	+	78	1	0.0128205	33	0	0	1	Non-sig	Non-sig
chr11	101605622	chr11_101605622	+	82	1	0.0121951	35	0	0	1	Non-sig	Non-sig
chr11	101605652	chr11_101605652	+	102	1	0.00980392	44	0	0	1	Non-sig	Non-sig
chr11	101605658	chr11_101605658	+	101	2	0.019802	45	0	0	0.857513	Non-sig	Non-sig
chr11	101605659	chr11_101605659	+	100	3	0.03	45	0	0	0.58674	Non-sig	Non-sig
chr11	101605660	chr11_101605660	+	100	1	0.01	45	0	0	1	Non-sig	Non-sig
chr11	101605674	chr11_101605674	+	101	1	0.00990099	44	0	0	1	Non-sig	Non-sig
chr11	101605701	chr11_101605701	+	101	1	0.00990099	45	1	0.0222222	1	Non-sig	Non-sig
chr11	101605729	chr11_101605729	+	93	1	0.0107527	38	0	0	1	Non-sig	Non-sig
chr11	101605730	chr11_101605730	+	91	3	0.032967	29	0	0	0.758605	Non-sig	Non-sig
chr11	101972535	Dusp3	-	59	2	0.0338983	86	0	0	0.31993	Non-sig	Non-sig
chr11	101972669	Dusp3	-	69	2	0.0289855	35	0	0	0.793687	Non-sig	Non-sig
chr11	101972685	Dusp3	-	66	2	0.030303	35	0	0	0.771991	Non-sig	Non-sig
chr11	101972717	Dusp3	-	60	1	0.0166667	26	0	0	1	Non-sig	Non-sig
chr11	101972725	Dusp3	-	57	1	0.0175439	25	0	0	1	Non-sig	Non-sig
chr11	102163659	Lsm12	-	228	4	0.0175439	247	1	0.00404858	0.322232	Non-sig	Non-sig
chr11	102163660	Lsm12	-	225	10	0.0444444	247	2	0.00809717	0.0269064	Down	Hyper
chr11	102163661	Lsm12	-	222	14	0.0630631	246	0	0	0.000193558	Down	Hyper
chr11	102163662	Lsm12	-	216	44	0.203704	247	0	0	2.92928e-13	Down	Hyper
chr11	102163666	Lsm12	-	212	8	0.0377358	250	0	0	0.00613362	Down	Hyper
chr11	104412471	Kansl1	-	28	1	0.0357143	24	0	0	1	Non-sig	Non-sig
chr11	106781771	Ddx5	-	859	1	0.00116414	720	0	0	1	Non-sig	Non-sig
chr11	115395379	Cdr2l	+	195	3	0.0153846	160	0	0	0.320731	Non-sig	Non-sig
chr11	115395412	Cdr2l	+	203	4	0.0197044	179	0	0	0.166257	Non-sig	Non-sig
chr11	115395448	Cdr2l	+	213	1	0.00469484	179	0	0	1	Non-sig	Non-sig
chr11	115523524	Sumo2	-	809	1	0.00123609	774	3	0.00387597	0.585725	Non-sig	Non-sig
chr11	115523547	Sumo2	-	758	0	0	726	3	0.00413223	0.23266	Non-sig	Non-sig
chr11	116176350	chr11_116176350	+	60	0	0	83	1	0.0120482	1	Non-sig	Non-sig
chr11	120579091	Arhgdia	-	563	34	0.0603908	844	3	0.0035545	2.05305e-10	Down	Regular
chr11	120762938	Hmga1b	+	24	1	0.0416667	67	0	0	0.589796	Non-sig	Non-sig
chr11	120762941	Hmga1b	+	23	1	0.0434783	65	1	0.0153846	1	Non-sig	Non-sig
chr11	121497128	Tbcd	+	88	1	0.0113636	138	1	0.00724638	1	Non-sig	Non-sig
chr12	3404616	1110002L01Rik	+	49	2	0.0408163	46	0	0	0.502943	Non-sig	Non-sig
chr12	4676237	Itsn2	+	85	13	0.152941	55	0	0	0.00601423	Down	Regular
chr12	4676238	Itsn2	+	88	11	0.125	54	0	0	0.0172359	Down	Regular
chr12	8749773	Pum2	+	193	6	0.0310881	282	0	0	0.010422	Down	Regular
chr12	8750269	Pum2	+	160	121	0.75625	195	22	0.112821	3.51938e-34	Down	Regular
chr12	8750270	Pum2	+	161	82	0.509317	194	3	0.0154639	7.34399e-27	Down	Regular
chr12	8750276	Pum2	+	177	65	0.367232	198	1	0.00505051	1.32511e-19	Down	Regular
chr12	11239310	Gen1	-	51	6	0.117647	43	0	0	0.057286	Non-sig	Non-sig
chr12	11239316	Gen1	-	51	5	0.0980392	42	0	0	0.104346	Non-sig	Non-sig
chr12	11239318	Gen1	-	51	20	0.392157	42	0	0	1.51049e-05	Down	Hyper
chr12	11239319	Gen1	-	51	7	0.137255	43	0	0	0.0330947	Down	Hyper
chr12	11239321	Gen1	-	49	12	0.244898	43	1	0.0232558	0.00604921	Down	Hyper
chr12	11239323	Gen1	-	47	3	0.0638298	42	0	0	0.28131	Non-sig	Non-sig
chr12	11239330	Gen1	-	44	10	0.227273	42	1	0.0238095	0.012384	Down	Hyper
chr12	11239337	Gen1	-	41	5	0.121951	42	0	0	0.0610372	Non-sig	Non-sig
chr12	11239338	Gen1	-	40	7	0.175	42	0	0	0.0147094	Down	Hyper
chr12	11239340	Gen1	-	41	1	0.0243902	41	0	0	1	Non-sig	Non-sig
chr12	11239346	Gen1	-	40	4	0.1	35	0	0	0.1592	Non-sig	Non-sig
chr12	11239347	Gen1	-	41	4	0.097561	35	0	0	0.166604	Non-sig	Non-sig
chr12	11239416	Gen1	-	28	8	0.285714	24	0	0	0.0138458	Down	Hyper
chr12	12023471	Gm4294	+	90	2	0.0222222	48	0	0	0.769827	Non-sig	Non-sig
chr12	12023653	Gm4294	+	54	52	0.962963	68	67	0.985294	0.839457	Non-sig	Non-sig
chr12	13219320	Ddx1	-	224	3	0.0133929	91	0	0	0.638852	Non-sig	Non-sig
chr12	13219326	Ddx1	-	231	3	0.012987	105	0	0	0.584105	Non-sig	Non-sig
chr12	13219331	Ddx1	-	259	2	0.00772201	109	0	0	0.885913	Non-sig	Non-sig
chr12	16985065	Rock2	+	240	17	0.0708333	183	0	0	0.000614548	Down	Regular
chr12	16989434	Pqlc3	-	76	1	0.0131579	35	0	0	1	Non-sig	Non-sig
chr12	17429675	Nol10	+	24	1	0.0416667	42	0	0	0.77515	Non-sig	Non-sig
chr12	17429681	Nol10	+	26	2	0.0769231	40	0	0	0.29532	Non-sig	Non-sig
chr12	17429685	Nol10	+	25	4	0.16	41	3	0.0731707	0.484405	Non-sig	Non-sig
chr12	17429793	Nol10	+	56	1	0.0178571	21	0	0	1	Non-sig	Non-sig
chr12	17429808	Nol10	+	65	20	0.307692	38	1	0.0263158	0.00154198	Down	Hyper
chr12	17429831	Nol10	+	71	3	0.0422535	53	0	0	0.355386	Non-sig	Non-sig
chr12	17429845	Nol10	+	76	5	0.0657895	56	1	0.0178571	0.376749	Non-sig	Non-sig
chr12	17429851	Nol10	+	79	7	0.0886076	62	1	0.016129	0.138919	Non-sig	Non-sig
chr12	17429853	Nol10	+	79	26	0.329114	64	1	0.015625	5.41162e-06	Down	Hyper
chr12	17429855	Nol10	+	77	1	0.012987	64	0	0	1	Non-sig	Non-sig
chr12	17429859	Nol10	+	78	51	0.653846	66	10	0.151515	3.43927e-09	Down	Hyper
chr12	17429884	Nol10	+	81	46	0.567901	75	4	0.0533333	1.95789e-11	Down	Hyper
chr12	17429885	Nol10	+	82	43	0.52439	75	2	0.0266667	1.91457e-11	Down	Hyper
chr12	17429889	Nol10	+	84	19	0.22619	81	0	0	1.65913e-05	Down	Hyper
chr12	17429890	Nol10	+	84	9	0.107143	82	0	0	0.0068291	Down	Hyper
chr12	17429891	Nol10	+	83	6	0.0722892	82	1	0.0121951	0.126357	Non-sig	Non-sig
chr12	17429895	Nol10	+	82	14	0.170732	84	1	0.0119048	0.00097445	Down	Hyper
chr12	21398885	Ywhaq	-	24	2	0.0833333	37	0	0	0.293921	Non-sig	Non-sig
chr12	30017480	Pxdn	+	223	10	0.044843	67	0	0	0.166892	Non-sig	Non-sig
chr12	31018844	Gm6992	+	61	5	0.0819672	39	1	0.025641	0.468345	Non-sig	Non-sig
chr12	31018845	Gm6992	+	62	9	0.145161	38	1	0.0263158	0.114222	Non-sig	Non-sig
chr12	31018847	Gm6992	+	60	2	0.0333333	37	5	0.135135	0.13935	Non-sig	Non-sig
chr12	31018848	Gm6992	+	60	7	0.116667	35	3	0.0857143	0.898412	Non-sig	Non-sig
chr12	31331883	Dld	-	297	17	0.0572391	254	1	0.00393701	0.00108286	Down	Regular
chr12	33438725	Twistnb	+	51	3	0.0588235	40	0	0	0.332839	Non-sig	Non-sig
chr12	33439565	Twistnb	+	46	4	0.0869565	31	0	0	0.244959	Non-sig	Non-sig
chr12	33439572	Twistnb	+	44	4	0.0909091	32	0	0	0.217906	Non-sig	Non-sig
chr12	33439573	Twistnb	+	44	4	0.0909091	32	0	0	0.217906	Non-sig	Non-sig
chr12	33439593	Twistnb	+	51	4	0.0784314	37	0	0	0.220487	Non-sig	Non-sig
chr12	33439600	Twistnb	+	50	3	0.06	37	0	0	0.356477	Non-sig	Non-sig
chr12	33439605	Twistnb	+	48	3	0.0625	37	0	0	0.339347	Non-sig	Non-sig
chr12	40210523	Gm17024	-	46	1	0.0217391	74	0	0	0.809584	Non-sig	Non-sig
chr12	40210528	Gm17024	-	43	2	0.0465116	71	0	0	0.272446	Non-sig	Non-sig
chr12	40210534	Gm17024	-	43	1	0.0232558	75	0	0	0.777218	Non-sig	Non-sig
chr12	40210542	Gm17024	-	48	2	0.0416667	77	0	0	0.283334	Non-sig	Non-sig
chr12	40210553	Gm17024	-	48	2	0.0416667	79	0	0	0.274052	Non-sig	Non-sig
chr12	40210572	Gm17024	-	45	1	0.0222222	76	0	0	0.790126	Non-sig	Non-sig
chr12	40210573	Gm17024	-	45	1	0.0222222	75	0	0	0.795418	Non-sig	Non-sig
chr12	69182850	Rpl36al	-	104	1	0.00961538	56	1	0.0178571	1	Non-sig	Non-sig
chr12	69311179	chr12_69311179	+	25	2	0.08	22	0	0	0.527593	Non-sig	Non-sig
chr12	69311210	Nemf	+	27	4	0.148148	21	0	0	0.188206	Non-sig	Non-sig
chr12	70994589	Psma3	+	26	1	0.0384615	37	0	0	0.858133	Non-sig	Non-sig
chr12	70994601	3110056K07Rik	+	28	9	0.321429	47	0	0	0.000159357	Down	Hyper
chr12	70994629	3110056K07Rik	+	33	25	0.757576	40	7	0.175	1.97752e-06	Down	Hyper
chr12	70994636	3110056K07Rik	+	41	6	0.146341	41	0	0	0.0339819	Down	Hyper
chr12	70994662	Psma3	+	41	3	0.0731707	37	0	0	0.276411	Non-sig	Non-sig
chr12	73946380	Gm15283	+	222	14	0.0630631	73	0	0	0.0599561	Non-sig	Non-sig
chr12	73946412	Gm15283	+	259	22	0.0849421	86	0	0	0.0111286	Down	Hyper
chr12	73946416	Gm49321	+	275	11	0.04	85	0	0	0.130479	Non-sig	Non-sig
chr12	73946423	Gm15283	+	276	32	0.115942	73	1	0.0136986	0.015095	Down	Hyper
chr12	73946427	Gm15283	+	254	11	0.0433071	72	0	0	0.153674	Non-sig	Non-sig
chr12	73946454	Gm49321	+	289	6	0.0207612	85	0	0	0.396346	Non-sig	Non-sig
chr12	73947488	Gm49321	+	75	4	0.0533333	28	0	0	0.500748	Non-sig	Non-sig
chr12	73947504	Gm49321	+	70	29	0.414286	22	0	0	0.000711231	Down	Hyper
chr12	73947505	Gm15283	+	70	28	0.4	22	0	0	0.000998009	Down	Hyper
chr12	73947507	Gm49321	+	71	56	0.788732	21	1	0.047619	3.87328e-09	Down	Hyper
chr12	78838254	Mpp5	-	27	0	0	38	1	0.0263158	1	Non-sig	Non-sig
chr12	81359145	Gm20498	-	118	0	0	25	1	0.04	0.390261	Non-sig	Non-sig
chr12	81359242	Gm20498	-	79	1	0.0126582	40	0	0	1	Non-sig	Non-sig
chr12	81359288	Gm20498	-	81	0	0	44	1	0.0227273	0.755699	Non-sig	Non-sig
chr12	83637742	Rbm25	+	83	8	0.0963855	120	7	0.0583333	0.455649	Non-sig	Non-sig
chr12	83637743	Rbm25	+	82	7	0.0853659	121	3	0.0247934	0.103882	Non-sig	Non-sig
chr12	83637795	Rbm25	+	80	2	0.025	100	0	0	0.381847	Non-sig	Non-sig
chr12	83639671	Rbm25	+	38	3	0.0789474	31	0	0	0.31433	Non-sig	Non-sig
chr12	84330296	chr12_84330296	-	46	1	0.0217391	27	0	0	1	Non-sig	Non-sig
chr12	84330297	chr12_84330297	-	45	1	0.0222222	27	0	0	1	Non-sig	Non-sig
chr12	84330314	chr12_84330314	-	47	2	0.0425532	27	0	0	0.732276	Non-sig	Non-sig
chr12	84330315	chr12_84330315	-	47	1	0.0212766	27	0	0	1	Non-sig	Non-sig
chr12	84330318	chr12_84330318	-	47	1	0.0212766	27	0	0	1	Non-sig	Non-sig
chr12	84330323	chr12_84330323	-	46	1	0.0217391	27	0	0	1	Non-sig	Non-sig
chr12	84330325	chr12_84330325	-	46	2	0.0434783	27	0	0	0.721813	Non-sig	Non-sig
chr12	84330330	chr12_84330330	-	46	1	0.0217391	27	0	0	1	Non-sig	Non-sig
chr12	84330361	chr12_84330361	-	40	1	0.025	24	0	0	1	Non-sig	Non-sig
chr12	84330362	chr12_84330362	-	39	1	0.025641	24	0	0	1	Non-sig	Non-sig
chr12	84757059	Npc2	-	896	2	0.00223214	270	0	0	1	Non-sig	Non-sig
chr12	84757060	Npc2	-	881	2	0.00227015	272	0	0	1	Non-sig	Non-sig
chr12	84757061	Npc2	-	890	3	0.00337079	280	0	0	0.767765	Non-sig	Non-sig
chr12	84757065	Npc2	-	844	3	0.0035545	256	0	0	0.786281	Non-sig	Non-sig
chr12	96922466	Gm6863	-	234	0	0	54	2	0.037037	0.0408339	Up	Regular
chr12	96922503	Gm6863	-	203	3	0.0147783	44	0	0	0.958334	Non-sig	Non-sig
chr12	96922507	Gm6863	-	196	2	0.0102041	44	1	0.0227273	1	Non-sig	Non-sig
chr12	96922839	Gm6863	-	107	2	0.0186916	57	3	0.0526316	0.467242	Non-sig	Non-sig
chr12	96922840	Gm6863	-	102	3	0.0294118	56	1	0.0178571	1	Non-sig	Non-sig
chr12	96922845	Gm6863	-	104	6	0.0576923	62	0	0	0.134499	Non-sig	Non-sig
chr12	100207186	Calm1	+	798	86	0.107769	535	4	0.00747664	1.89568e-12	Down	Regular
chr12	104608950	chr12_104608950	-	46	1	0.0217391	45	0	0	1	Non-sig	Non-sig
chr12	104609015	chr12_104609015	-	46	1	0.0217391	65	0	0	0.861454	Non-sig	Non-sig
chr12	104609021	chr12_104609021	-	46	1	0.0217391	63	0	0	0.873964	Non-sig	Non-sig
chr12	104609058	chr12_104609058	-	39	1	0.025641	52	0	0	0.884603	Non-sig	Non-sig
chr12	110617780	Dync1h1	+	198	2	0.010101	141	0	0	0.633001	Non-sig	Non-sig
chr12	110691049	Hsp90aa1	-	558	4	0.00716846	587	1	0.00170358	0.340362	Non-sig	Non-sig
chr12	110691082	Hsp90aa1	-	965	6	0.00621762	1027	0	0	0.0338625	Down	Hyper
chr12	110691083	Hsp90aa1	-	974	5	0.00513347	1066	0	0	0.0582325	Non-sig	Non-sig
chr12	110691086	Hsp90aa1	-	976	4	0.00409836	1102	0	0	0.103987	Non-sig	Non-sig
chr12	110691087	Hsp90aa1	-	980	7	0.00714286	1105	0	0	0.0148972	Down	Hyper
chr12	110691182	Hsp90aa1	-	1503	3	0.00199601	1373	0	0	0.281001	Non-sig	Non-sig
chr12	110691269	Hsp90aa1	-	1227	2	0.00162999	982	0	0	0.579631	Non-sig	Non-sig
chr12	110691571	Hsp90aa1	-	1290	5	0.00387597	1263	0	0	0.0772222	Non-sig	Non-sig
chr12	110691580	Hsp90aa1	-	1176	2	0.00170068	1273	0	0	0.444848	Non-sig	Non-sig
chr12	110693056	Hsp90aa1	-	1857	1	0.000538503	1008	1	0.000992063	1	Non-sig	Non-sig
chr12	110875201	Cinp	-	41	4	0.097561	25	0	0	0.280325	Non-sig	Non-sig
chr12	110875202	Cinp	-	40	6	0.15	24	0	0	0.121098	Non-sig	Non-sig
chr12	112659219	Akt1	-	785	1	0.00127389	601	0	0	1	Non-sig	Non-sig
chr12	112659222	Akt1	-	771	0	0	612	1	0.00163399	0.907829	Non-sig	Non-sig
chr13	5868626	Klf6	+	145	3	0.0206897	333	1	0.003003	0.159937	Non-sig	Non-sig
chr13	5868630	Klf6	+	142	5	0.0352113	332	2	0.0060241	0.0457682	Down	Regular
chr13	12793365	Prl2c3	-	254	0	0	1265	1	0.000790514	1	Non-sig	Non-sig
chr13	13510544	Nid1	+	612	100	0.163399	842	4	0.00475059	1.54319e-30	Down	Regular
chr13	14051998	Ggps1	-	92	1	0.0108696	62	0	0	1	Non-sig	Non-sig
chr13	14052036	Ggps1	-	86	21	0.244186	63	0	0	6.51206e-05	Down	Hyper
chr13	14052047	Ggps1	-	88	1	0.0113636	67	0	0	1	Non-sig	Non-sig
chr13	14052057	Ggps1	-	92	28	0.304348	121	1	0.00826446	1.54367e-09	Down	Hyper
chr13	14052089	Ggps1	-	86	4	0.0465116	116	0	0	0.0664397	Non-sig	Non-sig
chr13	14052092	Ggps1	-	84	12	0.142857	114	0	0	0.000112288	Down	Hyper
chr13	14052093	Ggps1	-	82	3	0.0365854	112	0	0	0.146744	Non-sig	Non-sig
chr13	14052100	Ggps1	-	81	6	0.0740741	113	0	0	0.0117858	Down	Hyper
chr13	14053441	Ggps1	-	69	12	0.173913	41	0	0	0.0119778	Down	Hyper
chr13	14053445	Ggps1	-	70	20	0.285714	40	0	0	0.000500543	Down	Hyper
chr13	14053459	Ggps1	-	69	3	0.0434783	32	0	0	0.570345	Non-sig	Non-sig
chr13	15118732	Gm9512	+	62	1	0.016129	29	0	0	1	Non-sig	Non-sig
chr13	15118735	Gm9512	+	62	1	0.016129	29	0	0	1	Non-sig	Non-sig
chr13	21390018	Zkscan3	-	21	3	0.142857	24	0	0	0.18761	Non-sig	Non-sig
chr13	21390048	Zkscan3	-	21	3	0.142857	23	0	0	0.200869	Non-sig	Non-sig
chr13	21390051	Zkscan3	-	21	2	0.0952381	22	0	0	0.44843	Non-sig	Non-sig
chr13	35991174	Tmed10-ps	-	27	22	0.814815	30	26	0.866667	0.863201	Non-sig	Non-sig
chr13	43196380	Gfod1	-	82	5	0.0609756	30	0	0	0.385862	Non-sig	Non-sig
chr13	49385820	Bicd2	+	111	28	0.252252	105	0	0	1.07356e-07	Down	Regular
chr13	49386156	Bicd2	+	105	10	0.0952381	157	1	0.00636943	0.00137151	Down	Regular
chr13	49386157	Bicd2	+	100	22	0.22	157	1	0.00636943	1.85238e-08	Down	Regular
chr13	49386158	Bicd2	+	103	15	0.145631	156	1	0.00641026	1.77752e-05	Down	Regular
chr13	49386166	Bicd2	+	110	4	0.0363636	167	0	0	0.0491124	Down	Regular
chr13	54499851	Gm2830	-	57	12	0.210526	23	0	0	0.041266	Down	Hyper
chr13	54499852	Gm2830	-	56	7	0.125	26	0	0	0.144186	Non-sig	Non-sig
chr13	54499854	Gm2830	-	56	6	0.107143	26	0	0	0.201238	Non-sig	Non-sig
chr13	54499855	Gm2830	-	57	2	0.0350877	26	0	0	0.845213	Non-sig	Non-sig
chr13	54499857	Gm2830	-	57	1	0.0175439	26	0	0	1	Non-sig	Non-sig
chr13	54499858	Gm2830	-	58	5	0.0862069	26	0	0	0.296015	Non-sig	Non-sig
chr13	54499859	Gm2830	-	58	3	0.0517241	26	1	0.0384615	1	Non-sig	Non-sig
chr13	54585070	Nop16	-	110	0	0	91	1	0.010989	0.924164	Non-sig	Non-sig
chr13	55325208	Prelid1	+	578	3	0.00519031	961	0	0	0.101244	Non-sig	Non-sig
chr13	55325212	Prelid1	+	577	2	0.0034662	881	0	0	0.30527	Non-sig	Non-sig
chr13	55325218	Prelid1	+	557	4	0.00718133	830	0	0	0.053085	Non-sig	Non-sig
chr13	55325219	Prelid1	+	551	1	0.00181488	806	0	0	0.848217	Non-sig	Non-sig
chr13	55325221	Prelid1	+	545	2	0.00366972	792	0	0	0.324099	Non-sig	Non-sig
chr13	55325222	Prelid1	+	522	8	0.0153257	716	0	0	0.00303475	Down	Hyper
chr13	55325224	Prelid1	+	519	3	0.00578035	711	0	0	0.148593	Non-sig	Non-sig
chr13	55325228	Prelid1	+	510	6	0.0117647	648	0	0	0.0184726	Down	Hyper
chr13	55325231	Prelid1	+	473	5	0.0105708	567	1	0.00176367	0.145312	Non-sig	Non-sig
chr13	55325236	Prelid1	+	399	4	0.0100251	494	0	0	0.0842733	Non-sig	Non-sig
chr13	55597634	Tmed9	+	198	2	0.010101	126	0	0	0.686094	Non-sig	Non-sig
chr13	55597638	Tmed9	+	184	6	0.0326087	95	0	0	0.179	Non-sig	Non-sig
chr13	55609974	B4galt7	+	26	0	0	29	1	0.0344828	1	Non-sig	Non-sig
chr13	55609983	B4galt7	+	28	1	0.0357143	30	1	0.0333333	1	Non-sig	Non-sig
chr13	55609986	B4galt7	+	29	1	0.0344828	29	2	0.0689655	1	Non-sig	Non-sig
chr13	55610003	B4galt7	+	38	2	0.0526316	31	0	0	0.565323	Non-sig	Non-sig
chr13	55610008	B4galt7	+	41	2	0.0487805	35	0	0	0.544953	Non-sig	Non-sig
chr13	55610019	B4galt7	+	36	2	0.0555556	32	0	0	0.52582	Non-sig	Non-sig
chr13	55610046	B4galt7	+	46	3	0.0652174	37	2	0.0540541	1	Non-sig	Non-sig
chr13	55610080	B4galt7	+	52	4	0.0769231	37	1	0.027027	0.58887	Non-sig	Non-sig
chr13	56740221	Smad5	+	105	3	0.0285714	77	0	0	0.364706	Non-sig	Non-sig
chr13	58458905	chr13_58458905	-	153	0	0	122	1	0.00819672	0.90951	Non-sig	Non-sig
chr13	59756306	Isca1	-	35	1	0.0285714	31	0	0	1	Non-sig	Non-sig
chr13	64290157	Aaed1	-	114	2	0.0175439	60	0	0	0.776579	Non-sig	Non-sig
chr13	64290159	Aaed1	-	112	3	0.0267857	60	0	0	0.504205	Non-sig	Non-sig
chr13	64290161	Aaed1	-	107	26	0.242991	60	0	0	8.38796e-05	Down	Hyper
chr13	64290163	Aaed1	-	105	39	0.371429	58	0	0	2.90093e-07	Down	Hyper
chr13	64290180	Aaed1	-	92	52	0.565217	33	1	0.030303	2.91117e-07	Down	Hyper
chr13	64290181	Aaed1	-	85	2	0.0235294	34	0	0	0.910225	Non-sig	Non-sig
chr13	64290187	Aaed1	-	74	1	0.0135135	30	0	0	1	Non-sig	Non-sig
chr13	64290302	Aaed1	-	48	1	0.0208333	24	0	0	1	Non-sig	Non-sig
chr13	64290306	Aaed1	-	48	1	0.0208333	22	0	0	1	Non-sig	Non-sig
chr13	64290308	Aaed1	-	49	3	0.0612245	22	0	0	0.583671	Non-sig	Non-sig
chr13	64290310	Aaed1	-	48	38	0.791667	22	4	0.181818	4.82497e-06	Down	Hyper
chr13	64290351	Aaed1	-	52	4	0.0769231	106	1	0.00943396	0.0728868	Non-sig	Non-sig
chr13	64290358	Aaed1	-	55	10	0.181818	108	1	0.00925926	0.000132215	Down	Hyper
chr13	64291414	Aaed1	-	77	0	0	132	1	0.00757576	1	Non-sig	Non-sig
chr13	64363988	Ctsl	-	1708	58	0.0339578	777	3	0.003861	1.33099e-05	Down	Regular
chr13	64364023	Ctsl	-	1757	1	0.000569152	781	3	0.00384123	0.168848	Non-sig	Non-sig
chr13	64366645	Ctsl	-	26	16	0.615385	24	16	0.666667	0.9342	Non-sig	Non-sig
chr13	85127129	Gm4076	-	39	1	0.025641	22	1	0.0454545	1	Non-sig	Non-sig
chr13	85127140	Gm4076	-	42	1	0.0238095	22	0	0	1	Non-sig	Non-sig
chr13	85127145	Gm4076	-	37	2	0.0540541	21	0	0	0.737163	Non-sig	Non-sig
chr13	85127146	Gm4076	-	38	1	0.0263158	21	0	0	1	Non-sig	Non-sig
chr13	85127147	Gm4076	-	38	0	0	21	1	0.047619	0.761524	Non-sig	Non-sig
chr13	95602371	F2r	-	213	2	0.00938967	98	0	0	0.842376	Non-sig	Non-sig
chr13	97098687	Gm6169	-	144	1	0.00694444	331	0	0	0.668127	Non-sig	Non-sig
chr13	111717718	Mier3	+	45	7	0.155556	36	2	0.0555556	0.285851	Non-sig	Non-sig
chr14	7936048	Flnb	+	289	1	0.00346021	562	3	0.00533808	1	Non-sig	Non-sig
chr14	8799979	chr14_8799979	-	1707	0	0	1447	2	0.00138217	0.408372	Non-sig	Non-sig
chr14	8799980	chr14_8799980	-	1699	4	0.00235433	1424	3	0.00210674	1	Non-sig	Non-sig
chr14	8799984	chr14_8799984	-	1610	5	0.00310559	1300	2	0.00153846	0.633101	Non-sig	Non-sig
chr14	8799986	chr14_8799986	-	1537	2	0.00130124	1225	2	0.00163265	1	Non-sig	Non-sig
chr14	8799989	chr14_8799989	-	1392	3	0.00215517	1074	2	0.0018622	1	Non-sig	Non-sig
chr14	8799990	chr14_8799990	-	1351	1	0.000740192	1049	2	0.00190658	0.826001	Non-sig	Non-sig
chr14	8799991	chr14_8799991	-	1338	2	0.00149477	1038	3	0.00289017	0.775713	Non-sig	Non-sig
chr14	21796167	Samd8	+	35	3	0.0857143	46	0	0	0.152821	Non-sig	Non-sig
chr14	21796764	Samd8	+	40	37	0.925	50	32	0.64	0.0034367	Down	Hyper
chr14	21796765	Samd8	+	40	22	0.55	51	8	0.156863	0.000187725	Down	Hyper
chr14	21796770	Samd8	+	41	4	0.097561	42	0	0	0.118213	Non-sig	Non-sig
chr14	21796848	Samd8	+	26	2	0.0769231	48	1	0.0208333	0.581911	Non-sig	Non-sig
chr14	21796855	Samd8	+	25	4	0.16	46	0	0	0.0242009	Down	Hyper
chr14	21797023	Samd8	+	57	0	0	128	1	0.0078125	1	Non-sig	Non-sig
chr14	21797024	Samd8	+	56	0	0	129	1	0.00775194	1	Non-sig	Non-sig
chr14	21797052	Samd8	+	64	3	0.046875	104	0	0	0.103504	Non-sig	Non-sig
chr14	21797053	Samd8	+	61	3	0.0491803	102	0	0	0.0972096	Non-sig	Non-sig
chr14	21797059	Samd8	+	63	3	0.047619	105	1	0.00952381	0.295878	Non-sig	Non-sig
chr14	21797060	Samd8	+	62	3	0.0483871	105	0	0	0.0946003	Non-sig	Non-sig
chr14	21797066	Samd8	+	64	3	0.046875	110	0	0	0.0916625	Non-sig	Non-sig
chr14	21797083	Samd8	+	66	4	0.0606061	95	2	0.0210526	0.378783	Non-sig	Non-sig
chr14	21797093	Samd8	+	55	3	0.0545455	64	0	0	0.191568	Non-sig	Non-sig
chr14	21797098	Samd8	+	52	3	0.0576923	62	0	0	0.18375	Non-sig	Non-sig
chr14	21797144	Samd8	+	49	0	0	63	1	0.015873	1	Non-sig	Non-sig
chr14	21797145	Samd8	+	47	3	0.0638298	63	3	0.047619	1	Non-sig	Non-sig
chr14	21797146	Samd8	+	47	0	0	63	2	0.031746	0.609026	Non-sig	Non-sig
chr14	21797148	Samd8	+	48	3	0.0625	63	0	0	0.155331	Non-sig	Non-sig
chr14	21797149	Samd8	+	46	3	0.0652174	62	3	0.0483871	1	Non-sig	Non-sig
chr14	21797150	Samd8	+	48	3	0.0625	62	2	0.0322581	0.769006	Non-sig	Non-sig
chr14	21797154	Samd8	+	48	3	0.0625	61	1	0.0163934	0.448524	Non-sig	Non-sig
chr14	21797155	Samd8	+	47	3	0.0638298	61	0	0	0.158335	Non-sig	Non-sig
chr14	21797156	Samd8	+	49	0	0	61	2	0.0327869	0.574611	Non-sig	Non-sig
chr14	21797160	Samd8	+	45	3	0.0666667	61	0	0	0.146149	Non-sig	Non-sig
chr14	21797172	Samd8	+	56	3	0.0535714	57	1	0.0175439	0.598101	Non-sig	Non-sig
chr14	21797207	Samd8	+	57	0	0	67	1	0.0149254	1	Non-sig	Non-sig
chr14	21797209	Samd8	+	57	0	0	67	2	0.0298507	0.548605	Non-sig	Non-sig
chr14	21797210	Samd8	+	57	0	0	67	1	0.0149254	1	Non-sig	Non-sig
chr14	21797214	Samd8	+	60	3	0.05	55	2	0.0363636	1	Non-sig	Non-sig
chr14	21797215	Samd8	+	59	3	0.0508475	55	2	0.0363636	1	Non-sig	Non-sig
chr14	21797223	Samd8	+	57	1	0.0175439	48	0	0	1	Non-sig	Non-sig
chr14	21797234	Samd8	+	58	3	0.0517241	39	0	0	0.398275	Non-sig	Non-sig
chr14	21797237	Samd8	+	59	3	0.0508475	31	0	0	0.509847	Non-sig	Non-sig
chr14	21797247	Samd8	+	67	3	0.0447761	34	0	0	0.527101	Non-sig	Non-sig
chr14	21797249	Samd8	+	67	3	0.0447761	33	0	0	0.54128	Non-sig	Non-sig
chr14	21797256	Samd8	+	70	3	0.0428571	33	0	0	0.562529	Non-sig	Non-sig
chr14	21797260	Samd8	+	72	3	0.0416667	37	0	0	0.521597	Non-sig	Non-sig
chr14	21797277	Samd8	+	72	3	0.0416667	37	0	0	0.521597	Non-sig	Non-sig
chr14	21797292	Samd8	+	59	3	0.0508475	42	1	0.0238095	0.865707	Non-sig	Non-sig
chr14	21797317	Samd8	+	67	4	0.0597015	52	2	0.0384615	0.918029	Non-sig	Non-sig
chr14	21797320	Samd8	+	68	3	0.0441176	53	0	0	0.337429	Non-sig	Non-sig
chr14	21797331	Samd8	+	72	3	0.0416667	60	0	0	0.311077	Non-sig	Non-sig
chr14	21797352	Samd8	+	72	3	0.0416667	66	0	0	0.274677	Non-sig	Non-sig
chr14	21797481	Samd8	+	72	0	0	114	1	0.00877193	1	Non-sig	Non-sig
chr14	21797486	Samd8	+	77	0	0	120	1	0.00833333	1	Non-sig	Non-sig
chr14	21797489	Samd8	+	78	0	0	121	1	0.00826446	1	Non-sig	Non-sig
chr14	21797528	Samd8	+	78	0	0	122	3	0.0245902	0.424235	Non-sig	Non-sig
chr14	21797711	Samd8	+	63	42	0.666667	56	14	0.25	1.2928e-05	Down	Hyper
chr14	21797717	Samd8	+	69	1	0.0144928	59	0	0	1	Non-sig	Non-sig
chr14	21797804	Samd8	+	65	14	0.215385	51	1	0.0196078	0.00450673	Down	Hyper
chr14	21797806	Samd8	+	64	10	0.15625	52	0	0	0.00806656	Down	Hyper
chr14	24492084	Rps24	+	3991	3	0.000751691	2889	0	0	0.374036	Non-sig	Non-sig
chr14	24492085	Rps24	+	3976	1	0.000251509	2882	1	0.000346981	1	Non-sig	Non-sig
chr14	24492087	Rps24	+	4006	2	0.000499251	2907	0	0	0.62515	Non-sig	Non-sig
chr14	24492088	Rps24	+	4018	2	0.00049776	2870	0	0	0.632536	Non-sig	Non-sig
chr14	24492090	Rps24	+	4059	3	0.000739098	2870	0	0	0.383982	Non-sig	Non-sig
chr14	24492091	Rps24	+	4045	4	0.000988875	2855	0	0	0.240802	Non-sig	Non-sig
chr14	26647253	Arf4	+	33	1	0.030303	36	0	0	0.965033	Non-sig	Non-sig
chr14	26647275	Arf4	+	32	1	0.03125	37	0	0	0.941657	Non-sig	Non-sig
chr14	30822329	Sfmbt1	+	23	1	0.0434783	21	0	0	1	Non-sig	Non-sig
chr14	31479386	Mettl6	-	58	0	0	56	1	0.0178571	0.985939	Non-sig	Non-sig
chr14	31508213	Eaf1	+	119	1	0.00840336	197	0	0	0.79863	Non-sig	Non-sig
chr14	31508215	Eaf1	+	121	1	0.00826446	200	1	0.005	1	Non-sig	Non-sig
chr14	31508235	Eaf1	+	136	0	0	238	1	0.00420168	1	Non-sig	Non-sig
chr14	31509481	Eaf1	+	113	2	0.0176991	137	0	0	0.39522	Non-sig	Non-sig
chr14	31700608	Ankrd28	-	180	8	0.0444444	149	0	0	0.0247229	Down	Hyper
chr14	31700626	Ankrd28	-	176	110	0.625	147	6	0.0408163	4.20202e-27	Down	Hyper
chr14	31700627	Ankrd28	-	178	13	0.0730337	149	2	0.0134228	0.0214053	Down	Hyper
chr14	31700629	Ankrd28	-	175	96	0.548571	147	3	0.0204082	5.01731e-24	Down	Hyper
chr14	31700648	Ankrd28	-	173	56	0.323699	141	2	0.0141844	5.83371e-12	Down	Hyper
chr14	31700649	Ankrd28	-	171	2	0.0116959	138	0	0	0.574735	Non-sig	Non-sig
chr14	31700655	Ankrd28	-	172	8	0.0465116	135	0	0	0.0293892	Down	Hyper
chr14	31700660	Ankrd28	-	170	24	0.141176	133	3	0.0225564	0.000690191	Down	Hyper
chr14	31700661	Ankrd28	-	168	66	0.392857	131	6	0.0458015	8.64142e-12	Down	Hyper
chr14	31700662	Ankrd28	-	167	95	0.568862	133	16	0.120301	3.43949e-15	Down	Hyper
chr14	31700663	Ankrd28	-	167	111	0.664671	133	34	0.255639	4.31018e-12	Down	Hyper
chr14	31700665	Ankrd28	-	169	70	0.414201	131	8	0.0610687	1.17475e-11	Down	Hyper
chr14	31700783	Ankrd28	-	110	1	0.00909091	93	0	0	1	Non-sig	Non-sig
chr14	31700920	Ankrd28	-	164	36	0.219512	90	1	0.0111111	1.5791e-05	Down	Hyper
chr14	31700921	Ankrd28	-	165	16	0.0969697	90	3	0.0333333	0.109646	Non-sig	Non-sig
chr14	31700922	Ankrd28	-	165	32	0.193939	92	3	0.0326087	0.000614065	Down	Hyper
chr14	31700923	Ankrd28	-	165	55	0.333333	93	7	0.0752688	6.59853e-06	Down	Hyper
chr14	31700924	Ankrd28	-	168	23	0.136905	96	0	0	0.000360374	Down	Hyper
chr14	31700930	Ankrd28	-	164	15	0.0914634	96	0	0	0.00548676	Down	Hyper
chr14	31700931	Ankrd28	-	161	21	0.130435	97	0	0	0.00050856	Down	Hyper
chr14	31700935	Ankrd28	-	165	20	0.121212	93	3	0.0322581	0.029261	Down	Hyper
chr14	31700936	Ankrd28	-	162	6	0.037037	93	0	0	0.147337	Non-sig	Non-sig
chr14	31700938	Ankrd28	-	161	1	0.00621118	94	0	0	1	Non-sig	Non-sig
chr14	31701362	Ankrd28	-	84	18	0.214286	43	2	0.0465116	0.0278795	Down	Hyper
chr14	31701375	Ankrd28	-	111	39	0.351351	43	2	0.0465116	0.000276376	Down	Hyper
chr14	31701385	Ankrd28	-	110	34	0.309091	42	1	0.0238095	0.000430851	Down	Hyper
chr14	31701415	Ankrd28	-	115	6	0.0521739	38	0	0	0.339822	Non-sig	Non-sig
chr14	31701419	Ankrd28	-	117	2	0.017094	36	0	0	1	Non-sig	Non-sig
chr14	31701444	Ankrd28	-	112	11	0.0982143	36	0	0	0.112022	Non-sig	Non-sig
chr14	31701445	Ankrd28	-	112	4	0.0357143	36	2	0.0555556	0.968586	Non-sig	Non-sig
chr14	31701448	Ankrd28	-	112	8	0.0714286	36	0	0	0.220533	Non-sig	Non-sig
chr14	31701451	Ankrd28	-	113	2	0.0176991	35	0	0	1	Non-sig	Non-sig
chr14	31701475	Ankrd28	-	103	33	0.320388	34	2	0.0588235	0.00502411	Down	Hyper
chr14	31701484	Ankrd28	-	96	14	0.145833	32	3	0.09375	0.651912	Non-sig	Non-sig
chr14	31701506	Ankrd28	-	99	39	0.393939	31	2	0.0645161	0.00126799	Down	Hyper
chr14	31701507	Ankrd28	-	96	63	0.65625	31	3	0.0967742	1.84758e-07	Down	Hyper
chr14	31701508	Ankrd28	-	97	33	0.340206	32	3	0.09375	0.0135861	Down	Hyper
chr14	31701519	Ankrd28	-	93	3	0.0322581	30	0	0	0.752468	Non-sig	Non-sig
chr14	34170922	Rpl23a-ps3	+	126	1	0.00793651	103	0	0	1	Non-sig	Non-sig
chr14	34170924	Rpl23a-ps3	+	126	1	0.00793651	101	0	0	1	Non-sig	Non-sig
chr14	34747160	Wapl	+	154	6	0.038961	92	0	0	0.136312	Non-sig	Non-sig
chr14	37121398	Ghitm	-	589	1	0.00169779	234	0	0	1	Non-sig	Non-sig
chr14	37121428	Ghitm	-	568	0	0	246	1	0.00406504	0.666487	Non-sig	Non-sig
chr14	37121429	Ghitm	-	567	2	0.00352734	246	1	0.00406504	1	Non-sig	Non-sig
chr14	37121433	Ghitm	-	560	1	0.00178571	248	0	0	1	Non-sig	Non-sig
chr14	37121435	Ghitm	-	566	1	0.00176678	247	0	0	1	Non-sig	Non-sig
chr14	37121446	Ghitm	-	563	1	0.0017762	247	0	0	1	Non-sig	Non-sig
chr14	37121473	Ghitm	-	526	3	0.00570342	278	2	0.00719424	1	Non-sig	Non-sig
chr14	37121479	Ghitm	-	535	1	0.00186916	273	0	0	1	Non-sig	Non-sig
chr14	37121497	Ghitm	-	559	1	0.00178891	287	1	0.00348432	1	Non-sig	Non-sig
chr14	45285567	Ero1l	-	290	7	0.0241379	154	0	0	0.122787	Non-sig	Non-sig
chr14	45285584	Ero1l	-	308	0	0	190	1	0.00526316	0.807124	Non-sig	Non-sig
chr14	45285585	Ero1l	-	302	2	0.00662252	189	1	0.00529101	1	Non-sig	Non-sig
chr14	45285586	Ero1l	-	299	1	0.00334448	190	0	0	1	Non-sig	Non-sig
chr14	45338850	Psmc6	+	22	2	0.0909091	27	0	0	0.382171	Non-sig	Non-sig
chr14	45338895	Psmc6	+	23	1	0.0434783	26	0	0	0.950583	Non-sig	Non-sig
chr14	47023018	Samd4	+	36	0	0	48	1	0.0208333	1	Non-sig	Non-sig
chr14	47292407	Socs4	+	58	1	0.0172414	102	0	0	0.774169	Non-sig	Non-sig
chr14	47319961	Mapk1ip1l	+	154	28	0.181818	69	22	0.318841	0.0362413	Up	Hyper
chr14	47319972	Mapk1ip1l	+	152	45	0.296053	64	0	0	2.49262e-06	Down	Hyper
chr14	47319973	Mapk1ip1l	+	144	103	0.715278	61	4	0.0655738	6.21433e-17	Down	Hyper
chr14	47319978	Mapk1ip1l	+	186	85	0.456989	83	0	0	2.77979e-13	Down	Hyper
chr14	47319979	Mapk1ip1l	+	189	71	0.375661	81	0	0	3.50736e-10	Down	Hyper
chr14	47319983	Mapk1ip1l	+	206	5	0.0242718	62	0	0	0.482023	Non-sig	Non-sig
chr14	47319990	Mapk1ip1l	+	182	4	0.021978	70	0	0	0.49166	Non-sig	Non-sig
chr14	47320011	Mapk1ip1l	+	193	6	0.0310881	98	0	0	0.184409	Non-sig	Non-sig
chr14	47320029	Mapk1ip1l	+	214	6	0.0280374	111	0	0	0.178246	Non-sig	Non-sig
chr14	47320034	Mapk1ip1l	+	223	1	0.0044843	117	0	0	1	Non-sig	Non-sig
chr14	47320774	Mapk1ip1l	+	97	6	0.0618557	83	0	0	0.0590147	Non-sig	Non-sig
chr14	47320783	Mapk1ip1l	+	98	7	0.0714286	83	0	0	0.0360346	Down	Regular
chr14	47320790	Mapk1ip1l	+	100	8	0.08	81	1	0.0123457	0.0821737	Non-sig	Non-sig
chr14	47322305	Mapk1ip1l	+	103	6	0.0582524	66	2	0.030303	0.643008	Non-sig	Non-sig
chr14	47322401	Mapk1ip1l	+	175	6	0.0342857	70	0	0	0.266554	Non-sig	Non-sig
chr14	47322407	Mapk1ip1l	+	179	2	0.0111732	75	0	0	0.887933	Non-sig	Non-sig
chr14	47322414	Mapk1ip1l	+	176	11	0.0625	77	0	0	0.0563855	Non-sig	Non-sig
chr14	47322513	Mapk1ip1l	+	151	9	0.0596026	97	0	0	0.035604	Down	Hyper
chr14	52073736	Hnrnpc	-	146	6	0.0410959	56	0	0	0.281421	Non-sig	Non-sig
chr14	52161202	Rpgrip1	-	206	4	0.0194175	96	0	0	0.404296	Non-sig	Non-sig
chr14	52161244	Rpgrip1	-	279	0	0	128	1	0.0078125	0.689147	Non-sig	Non-sig
chr14	52293395	Tox4	+	81	12	0.148148	75	0	0	0.00153092	Down	Hyper
chr14	52293400	Tox4	+	87	2	0.0229885	77	0	0	0.531407	Non-sig	Non-sig
chr14	52293417	Tox4	+	91	1	0.010989	89	0	0	1	Non-sig	Non-sig
chr14	52293420	Tox4	+	95	19	0.2	84	0	0	4.2729e-05	Down	Hyper
chr14	52293421	Tox4	+	95	4	0.0421053	84	0	0	0.162901	Non-sig	Non-sig
chr14	52293441	Tox4	+	61	1	0.0163934	77	0	0	0.906738	Non-sig	Non-sig
chr14	52293442	Tox4	+	60	6	0.1	76	0	0	0.0164297	Down	Hyper
chr14	52293454	Tox4	+	67	17	0.253731	78	0	0	7.60394e-06	Down	Hyper
chr14	52293455	Tox4	+	68	1	0.0147059	77	0	0	0.950241	Non-sig	Non-sig
chr14	52293456	Tox4	+	68	2	0.0294118	78	0	0	0.417113	Non-sig	Non-sig
chr14	52293815	Tox4	+	94	10	0.106383	218	0	0	5.50493e-06	Down	Regular
chr14	52294118	Tox4	+	92	11	0.119565	43	0	0	0.0425343	Down	Hyper
chr14	52294119	Tox4	+	87	4	0.045977	44	0	0	0.364437	Non-sig	Non-sig
chr14	52294135	Tox4	+	91	11	0.120879	46	0	0	0.0335058	Down	Hyper
chr14	52294206	Tox4	+	103	8	0.0776699	41	0	0	0.151811	Non-sig	Non-sig
chr14	52294216	Tox4	+	91	22	0.241758	41	3	0.0731707	0.0406104	Down	Hyper
chr14	52294217	Tox4	+	90	5	0.0555556	41	2	0.0487805	1	Non-sig	Non-sig
chr14	52294243	Tox4	+	100	1	0.01	39	0	0	1	Non-sig	Non-sig
chr14	52294272	Tox4	+	99	3	0.030303	39	0	0	0.652044	Non-sig	Non-sig
chr14	52295436	Tox4	+	30	3	0.1	47	0	0	0.107919	Non-sig	Non-sig
chr14	52295438	Tox4	+	31	2	0.0645161	47	0	0	0.301984	Non-sig	Non-sig
chr14	54567728	Ajuba	-	72	2	0.0277778	40	0	0	0.749659	Non-sig	Non-sig
chr14	54875113	Ppp1r3e	-	82	15	0.182927	42	3	0.0714286	0.161882	Non-sig	Non-sig
chr14	54875122	Ppp1r3e	-	81	14	0.17284	40	1	0.025	0.0425368	Down	Hyper
chr14	54875126	Ppp1r3e	-	79	3	0.0379747	39	0	0	0.541132	Non-sig	Non-sig
chr14	54875131	Ppp1r3e	-	73	16	0.219178	39	1	0.025641	0.0145633	Down	Hyper
chr14	54875143	Ppp1r3e	-	70	12	0.171429	38	0	0	0.0170072	Down	Hyper
chr14	54875147	Ppp1r3e	-	69	4	0.057971	37	0	0	0.33789	Non-sig	Non-sig
chr14	54875189	Ppp1r3e	-	40	3	0.075	25	0	0	0.426909	Non-sig	Non-sig
chr14	54875201	Ppp1r3e	-	36	4	0.111111	24	1	0.0416667	0.633553	Non-sig	Non-sig
chr14	54875211	Ppp1r3e	-	32	6	0.1875	21	3	0.142857	0.960605	Non-sig	Non-sig
chr14	54875295	Ppp1r3e	-	32	0	0	49	2	0.0408163	0.670894	Non-sig	Non-sig
chr14	55420364	Gm8894	-	28	2	0.0714286	39	0	0	0.333669	Non-sig	Non-sig
chr14	55420369	Gm8894	-	26	2	0.0769231	38	1	0.0263158	0.734869	Non-sig	Non-sig
chr14	55420370	Gm8894	-	28	2	0.0714286	40	0	0	0.323866	Non-sig	Non-sig
chr14	61467115	Rps12-ps2	-	74	5	0.0675676	22	1	0.0454545	1	Non-sig	Non-sig
chr14	61467116	Rps12-ps2	-	75	10	0.133333	22	0	0	0.158607	Non-sig	Non-sig
chr14	61467117	Rps12-ps2	-	75	9	0.12	21	0	0	0.213486	Non-sig	Non-sig
chr14	61467119	Rps12-ps2	-	75	13	0.173333	23	0	0	0.0730409	Non-sig	Non-sig
chr14	61467120	Rps12-ps2	-	75	11	0.146667	23	1	0.0434783	0.338505	Non-sig	Non-sig
chr14	63133450	Ctsb	+	866	2	0.00230947	1013	1	0.000987167	0.891798	Non-sig	Non-sig
chr14	63142692	Ctsb	+	948	5	0.00527426	674	0	0	0.151598	Non-sig	Non-sig
chr14	63142693	Ctsb	+	957	1	0.00104493	662	0	0	1	Non-sig	Non-sig
chr14	63142694	Ctsb	+	966	3	0.00310559	661	0	0	0.397682	Non-sig	Non-sig
chr14	63142696	Ctsb	+	962	2	0.002079	658	2	0.00303951	1	Non-sig	Non-sig
chr14	63142697	Ctsb	+	950	6	0.00631579	641	0	0	0.10984	Non-sig	Non-sig
chr14	63144922	Ctsb	+	79	3	0.0379747	92	0	0	0.193061	Non-sig	Non-sig
chr14	63144927	Ctsb	+	83	2	0.0240964	93	0	0	0.42763	Non-sig	Non-sig
chr14	63144931	Ctsb	+	85	2	0.0235294	96	0	0	0.42432	Non-sig	Non-sig
chr14	63144943	Ctsb	+	90	2	0.0222222	100	0	0	0.431413	Non-sig	Non-sig
chr14	63144952	Ctsb	+	92	2	0.0217391	109	0	0	0.404366	Non-sig	Non-sig
chr14	67063186	Ppp2r2a	-	37	4	0.108108	60	1	0.0166667	0.132126	Non-sig	Non-sig
chr14	69625890	Gm27177	-	23	8	0.347826	27	7	0.259259	0.710251	Non-sig	Non-sig
chr14	69625917	Gm27177	-	24	5	0.208333	23	1	0.0434783	0.209194	Non-sig	Non-sig
chr14	69625949	Gm27177	-	26	2	0.0769231	23	0	0	0.525573	Non-sig	Non-sig
chr14	69625956	Gm27177	-	27	6	0.222222	23	2	0.0869565	0.361076	Non-sig	Non-sig
chr14	69625957	Gm27177	-	25	8	0.32	23	3	0.130435	0.223479	Non-sig	Non-sig
chr14	69634803	Gm27177	-	21	1	0.047619	33	0	0	0.818044	Non-sig	Non-sig
chr14	69634810	Gm27177	-	22	1	0.0454545	32	1	0.03125	1	Non-sig	Non-sig
chr14	69634835	Gm27177	-	22	0	0	30	1	0.0333333	1	Non-sig	Non-sig
chr14	69634836	Gm27177	-	22	0	0	31	1	0.0322581	1	Non-sig	Non-sig
chr14	69783934	Tnfrsf10b	+	55	2	0.0363636	29	0	0	0.774327	Non-sig	Non-sig
chr14	69783964	Tnfrsf10b	+	71	2	0.028169	36	0	0	0.793938	Non-sig	Non-sig
chr14	69784028	Tnfrsf10b	+	92	1	0.0108696	58	0	0	1	Non-sig	Non-sig
chr14	69784063	Tnfrsf10b	+	91	1	0.010989	54	0	0	1	Non-sig	Non-sig
chr14	69784293	Tnfrsf10b	+	55	1	0.0181818	24	0	0	1	Non-sig	Non-sig
chr14	69784296	Tnfrsf10b	+	54	1	0.0185185	23	0	0	1	Non-sig	Non-sig
chr14	69784304	Tnfrsf10b	+	56	1	0.0178571	24	0	0	1	Non-sig	Non-sig
chr14	72539217	Fndc3a	-	63	7	0.111111	41	1	0.0243902	0.212992	Non-sig	Non-sig
chr14	72539548	Fndc3a	-	123	2	0.0162602	129	0	0	0.456909	Non-sig	Non-sig
chr14	72539560	Fndc3a	-	121	0	0	120	1	0.00833333	0.996682	Non-sig	Non-sig
chr14	73362976	Itm2b	-	836	18	0.0215311	233	0	0	0.0487211	Down	Regular
chr14	75719719	Cog3	-	79	38	0.481013	59	24	0.40678	0.487464	Non-sig	Non-sig
chr14	75719720	Cog3	-	79	1	0.0126582	59	1	0.0169492	1	Non-sig	Non-sig
chr14	75848275	Tpt1	+	860	20	0.0232558	357	1	0.00280112	0.0242515	Down	Hyper
chr14	75848276	Tpt1	+	831	34	0.0409146	337	0	0	0.000348323	Down	Hyper
chr14	75848277	Tpt1	+	826	30	0.0363196	330	1	0.0030303	0.00304943	Down	Hyper
chr14	75848278	Tpt1	+	811	30	0.0369914	319	0	0	0.00105243	Down	Hyper
chr14	75848279	Tpt1	+	808	33	0.0408416	304	0	0	0.000727931	Down	Hyper
chr14	75848281	Tpt1	+	805	24	0.0298137	261	0	0	0.00984072	Down	Hyper
chr14	75848282	Tpt1	+	781	27	0.0345711	218	0	0	0.0108669	Down	Hyper
chr14	76088162	Gpalpp1	-	38	2	0.0526316	70	0	0	0.233988	Non-sig	Non-sig
chr14	76088232	Gpalpp1	-	31	4	0.129032	40	0	0	0.0687916	Non-sig	Non-sig
chr14	76088233	Gpalpp1	-	32	4	0.125	40	0	0	0.0745548	Non-sig	Non-sig
chr14	99035227	Mzt1	-	109	1	0.00917431	161	0	0	0.844116	Non-sig	Non-sig
chr14	105594484	AC112142.1	+	45	2	0.0444444	39	0	0	0.538549	Non-sig	Non-sig
chr14	113315035	Tpm3-rs7	+	113	0	0	45	1	0.0222222	0.632427	Non-sig	Non-sig
chr15	8158190	Nup155	+	103	36	0.349515	103	0	0	1.35076e-10	Down	Regular
chr15	8158212	Nup155	+	116	25	0.215517	105	0	0	1.3071e-06	Down	Regular
chr15	8159489	Nup155	+	31	18	0.580645	34	1	0.0294118	4.07707e-06	Down	Regular
chr15	9197645	Lmbrd2	+	53	0	0	27	3	0.111111	0.0641329	Non-sig	Non-sig
chr15	9197647	Lmbrd2	+	54	0	0	26	3	0.115385	0.055354	Non-sig	Non-sig
chr15	9197649	Lmbrd2	+	57	0	0	26	3	0.115385	0.0479016	Up	Hyper
chr15	9197680	Lmbrd2	+	66	1	0.0151515	31	3	0.0967742	0.180973	Non-sig	Non-sig
chr15	9197685	Lmbrd2	+	65	2	0.0307692	31	3	0.0967742	0.384419	Non-sig	Non-sig
chr15	9197719	Lmbrd2	+	78	5	0.0641026	32	3	0.09375	0.888951	Non-sig	Non-sig
chr15	9197720	Lmbrd2	+	81	6	0.0740741	33	0	0	0.252669	Non-sig	Non-sig
chr15	9199458	Lmbrd2	+	90	3	0.0333333	97	0	0	0.218585	Non-sig	Non-sig
chr15	9199469	Lmbrd2	+	92	1	0.0108696	98	0	0	0.974729	Non-sig	Non-sig
chr15	9199472	Lmbrd2	+	93	41	0.44086	98	4	0.0408163	2.28035e-10	Down	Hyper
chr15	9199473	Lmbrd2	+	92	26	0.282609	98	0	0	4.94456e-08	Down	Hyper
chr15	9199483	Lmbrd2	+	99	20	0.20202	100	1	0.01	2.94642e-05	Down	Hyper
chr15	9199488	Lmbrd2	+	94	7	0.0744681	102	0	0	0.0154613	Down	Hyper
chr15	9199499	Lmbrd2	+	89	19	0.213483	103	1	0.00970874	1.22879e-05	Down	Hyper
chr15	9199555	Lmbrd2	+	42	1	0.0238095	37	0	0	1	Non-sig	Non-sig
chr15	9199569	Lmbrd2	+	40	2	0.05	42	0	0	0.452631	Non-sig	Non-sig
chr15	9200826	Lmbrd2	+	85	7	0.0823529	38	0	0	0.16138	Non-sig	Non-sig
chr15	9200836	Lmbrd2	+	91	1	0.010989	40	1	0.025	1	Non-sig	Non-sig
chr15	9200897	Lmbrd2	+	89	5	0.0561798	26	0	0	0.490719	Non-sig	Non-sig
chr15	9200899	Lmbrd2	+	88	1	0.0113636	25	0	0	1	Non-sig	Non-sig
chr15	9200901	Lmbrd2	+	87	1	0.0114943	25	0	0	1	Non-sig	Non-sig
chr15	9200911	Lmbrd2	+	87	2	0.0229885	25	0	0	1	Non-sig	Non-sig
chr15	9200920	Lmbrd2	+	88	2	0.0227273	22	0	0	1	Non-sig	Non-sig
chr15	9200926	Lmbrd2	+	84	7	0.0833333	21	0	0	0.378714	Non-sig	Non-sig
chr15	36599395	Pabpc1	-	2553	1	0.000391696	3075	0	0	0.925776	Non-sig	Non-sig
chr15	36599407	Pabpc1	-	2336	4	0.00171233	2917	3	0.00102845	0.768275	Non-sig	Non-sig
chr15	36600940	Pabpc1	-	2925	1	0.00034188	5336	2	0.000374813	1	Non-sig	Non-sig
chr15	36600941	Pabpc1	-	2945	1	0.000339559	5314	1	0.000188182	1	Non-sig	Non-sig
chr15	36600943	Pabpc1	-	2941	3	0.00102006	5218	2	0.000383289	0.515655	Non-sig	Non-sig
chr15	36600944	Pabpc1	-	2942	3	0.00101971	5130	2	0.000389864	0.528774	Non-sig	Non-sig
chr15	36608787	Pabpc1	-	397	1	0.00251889	1637	2	0.00122175	1	Non-sig	Non-sig
chr15	36770782	Ywhaz	-	584	8	0.0136986	574	0	0	0.0139306	Down	Regular
chr15	38491612	Azin1	-	226	53	0.234513	342	2	0.00584795	6.9958e-19	Down	Regular
chr15	38491613	Azin1	-	229	25	0.10917	343	1	0.00291545	7.79727e-09	Down	Regular
chr15	55252336	Deptor	+	43	1	0.0232558	27	1	0.037037	1	Non-sig	Non-sig
chr15	55252337	Deptor	+	44	2	0.0454545	26	1	0.0384615	1	Non-sig	Non-sig
chr15	55252344	Deptor	+	45	2	0.0444444	28	0	0	0.693668	Non-sig	Non-sig
chr15	55252345	Deptor	+	44	1	0.0227273	28	0	0	1	Non-sig	Non-sig
chr15	57870727	Derl1	-	118	14	0.118644	57	1	0.0175439	0.0510752	Non-sig	Non-sig
chr15	58094203	Atad2	-	130	39	0.3	38	0	0	0.000278281	Down	Regular
chr15	58094206	Atad2	-	129	2	0.0155039	38	0	0	1	Non-sig	Non-sig
chr15	58094792	Atad2	-	65	3	0.0461538	44	0	0	0.396196	Non-sig	Non-sig
chr15	62040944	Pvt1	+	223	2	0.00896861	139	0	0	0.696048	Non-sig	Non-sig
chr15	62040988	Pvt1	+	289	0	0	156	2	0.0128205	0.235399	Non-sig	Non-sig
chr15	62061380	Pvt1	+	222	1	0.0045045	134	2	0.0149254	0.657235	Non-sig	Non-sig
chr15	62061384	Pvt1	+	218	3	0.0137615	117	2	0.017094	1	Non-sig	Non-sig
chr15	62064950	Pvt1	+	113	2	0.0176991	35	0	0	1	Non-sig	Non-sig
chr15	62064960	Pvt1	+	105	5	0.047619	32	0	0	0.472028	Non-sig	Non-sig
chr15	62064989	Pvt1	+	103	1	0.00970874	32	0	0	1	Non-sig	Non-sig
chr15	62064995	Pvt1	+	96	2	0.0208333	32	0	0	1	Non-sig	Non-sig
chr15	62065482	Pvt1	+	153	1	0.00653595	49	0	0	1	Non-sig	Non-sig
chr15	62065483	Pvt1	+	156	1	0.00641026	50	1	0.02	0.980744	Non-sig	Non-sig
chr15	62065484	Pvt1	+	156	3	0.0192308	50	1	0.02	1	Non-sig	Non-sig
chr15	62065511	Pvt1	+	170	2	0.0117647	62	0	0	0.955868	Non-sig	Non-sig
chr15	62065520	Pvt1	+	169	2	0.0118343	63	0	0	0.945128	Non-sig	Non-sig
chr15	62072798	Pvt1	+	121	1	0.00826446	77	0	0	1	Non-sig	Non-sig
chr15	62075122	Pvt1	+	219	1	0.00456621	64	0	0	1	Non-sig	Non-sig
chr15	62075142	Pvt1	+	232	1	0.00431034	63	0	0	1	Non-sig	Non-sig
chr15	62075159	Pvt1	+	243	2	0.00823045	60	0	0	1	Non-sig	Non-sig
chr15	62075160	Pvt1	+	232	2	0.00862069	57	0	0	1	Non-sig	Non-sig
chr15	62075166	Pvt1	+	228	1	0.00438596	56	0	0	1	Non-sig	Non-sig
chr15	62076885	Pvt1	+	197	0	0	122	2	0.0163934	0.283292	Non-sig	Non-sig
chr15	62076889	Pvt1	+	192	2	0.0104167	122	0	0	0.686773	Non-sig	Non-sig
chr15	62107370	Pvt1	+	989	1	0.00101112	307	0	0	1	Non-sig	Non-sig
chr15	62107374	Pvt1	+	961	1	0.00104058	279	0	0	1	Non-sig	Non-sig
chr15	62107759	Pvt1	+	206	0	0	43	1	0.0232558	0.385565	Non-sig	Non-sig
chr15	62151231	Pvt1	+	94	2	0.0212766	24	0	0	1	Non-sig	Non-sig
chr15	62151232	Pvt1	+	95	3	0.0315789	23	0	0	0.900433	Non-sig	Non-sig
chr15	62186089	Pvt1	+	183	2	0.010929	34	0	0	1	Non-sig	Non-sig
chr15	62252578	Pvt1	+	135	1	0.00740741	35	0	0	1	Non-sig	Non-sig
chr15	62272075	chr15_62272075	-	33	1	0.030303	31	0	0	1	Non-sig	Non-sig
chr15	62272077	Pvt1	+	32	4	0.125	31	0	0	0.129166	Non-sig	Non-sig
chr15	62272087	Pvt1	+	34	4	0.117647	31	0	0	0.145762	Non-sig	Non-sig
chr15	62272095	Pvt1	+	36	4	0.111111	31	0	0	0.162455	Non-sig	Non-sig
chr15	62272104	Pvt1	+	36	3	0.0833333	32	0	0	0.280719	Non-sig	Non-sig
chr15	62272105	Pvt1	+	37	2	0.0540541	31	0	0	0.552917	Non-sig	Non-sig
chr15	62272117	Pvt1	+	37	1	0.027027	31	0	0	1	Non-sig	Non-sig
chr15	62272130	Pvt1	+	34	3	0.0882353	30	0	0	0.282836	Non-sig	Non-sig
chr15	62272138	Pvt1	+	32	1	0.03125	30	0	0	1	Non-sig	Non-sig
chr15	63931616	Fam49b	-	311	9	0.0289389	299	1	0.00334448	0.0300326	Down	Regular
chr15	65873172	Efr3a	+	95	21	0.221053	62	0	0	0.000185631	Down	Regular
chr15	65873649	Efr3a	+	177	16	0.0903955	161	0	0	0.000260068	Down	Regular
chr15	75896302	Eef1d	-	682	0	0	338	1	0.00295858	0.72003	Non-sig	Non-sig
chr15	76338217	Rps6-ps1	+	53	0	0	53	1	0.0188679	1	Non-sig	Non-sig
chr15	77082618	Rbfox2	-	190	4	0.0210526	354	0	0	0.0268489	Down	Regular
chr15	77082623	Rbfox2	-	189	9	0.047619	322	1	0.00310559	0.00149177	Down	Regular
chr15	77771909	Myh9	-	613	3	0.00489396	816	1	0.00122549	0.427627	Non-sig	Non-sig
chr15	77832945	chr15_77832945	+	69	2	0.0289855	55	0	0	0.578581	Non-sig	Non-sig
chr15	77832946	chr15_77832946	+	71	4	0.056338	58	0	0	0.184902	Non-sig	Non-sig
chr15	77832951	chr15_77832951	+	81	6	0.0740741	73	0	0	0.0505776	Non-sig	Non-sig
chr15	77832969	chr15_77832969	+	83	1	0.0120482	79	0	0	1	Non-sig	Non-sig
chr15	77832982	chr15_77832982	+	84	4	0.047619	81	1	0.0123457	0.385859	Non-sig	Non-sig
chr15	77832983	chr15_77832983	+	84	6	0.0714286	81	4	0.0493827	0.789476	Non-sig	Non-sig
chr15	77832984	chr15_77832984	+	84	7	0.0833333	81	3	0.037037	0.357762	Non-sig	Non-sig
chr15	77832989	chr15_77832989	+	84	4	0.047619	81	1	0.0123457	0.385859	Non-sig	Non-sig
chr15	77832992	chr15_77832992	+	84	4	0.047619	81	3	0.037037	1	Non-sig	Non-sig
chr15	77832993	chr15_77832993	+	84	2	0.0238095	81	1	0.0123457	1	Non-sig	Non-sig
chr15	77832998	chr15_77832998	+	83	2	0.0240964	81	0	0	0.487584	Non-sig	Non-sig
chr15	77833030	chr15_77833030	+	83	2	0.0240964	80	1	0.0125	1	Non-sig	Non-sig
chr15	77833037	chr15_77833037	+	82	0	0	80	1	0.0125	0.990119	Non-sig	Non-sig
chr15	77833051	chr15_77833051	+	81	1	0.0123457	79	0	0	1	Non-sig	Non-sig
chr15	77833059	chr15_77833059	+	81	3	0.037037	66	0	0	0.320574	Non-sig	Non-sig
chr15	77833060	chr15_77833060	+	81	6	0.0740741	53	2	0.0377358	0.620418	Non-sig	Non-sig
chr15	77833064	chr15_77833064	+	82	0	0	42	1	0.0238095	0.732214	Non-sig	Non-sig
chr15	78524236	C1qtnf6	-	71	17	0.239437	22	0	0	0.0262015	Down	Regular
chr15	78929651	Lgals1	+	5399	4	0.000740878	3992	2	0.000501002	0.966706	Non-sig	Non-sig
chr15	78929652	Lgals1	+	5342	7	0.00131037	3945	4	0.00101394	0.916075	Non-sig	Non-sig
chr15	78929653	Lgals1	+	5349	7	0.00130866	3950	1	0.000253165	0.174375	Non-sig	Non-sig
chr15	78929654	Lgals1	+	5248	19	0.00362043	3881	5	0.00128833	0.0518375	Non-sig	Non-sig
chr15	78929656	Lgals1	+	5200	9	0.00173077	3890	1	0.000257069	0.0755047	Non-sig	Non-sig
chr15	78929658	Lgals1	+	5191	9	0.00173377	3874	2	0.000516262	0.179511	Non-sig	Non-sig
chr15	79535291	Ddx17	-	72	0	0	69	1	0.0144928	0.982961	Non-sig	Non-sig
chr15	80932339	Tnrc6b	+	32	0	0	39	1	0.025641	1	Non-sig	Non-sig
chr15	80932341	Tnrc6b	+	32	5	0.15625	39	0	0	0.036239	Down	Hyper
chr15	80932343	Tnrc6b	+	31	5	0.16129	38	1	0.0263158	0.12119	Non-sig	Non-sig
chr15	80932345	Tnrc6b	+	34	4	0.117647	38	1	0.0263158	0.290232	Non-sig	Non-sig
chr15	80932347	Tnrc6b	+	35	20	0.571429	39	4	0.102564	5.05658e-05	Down	Hyper
chr15	80932349	Tnrc6b	+	34	25	0.735294	39	7	0.179487	5.68849e-06	Down	Hyper
chr15	80932351	Tnrc6b	+	35	6	0.171429	39	0	0	0.0231569	Down	Hyper
chr15	80932371	Tnrc6b	+	38	2	0.0526316	41	0	0	0.440597	Non-sig	Non-sig
chr15	80932377	Tnrc6b	+	38	3	0.0789474	42	0	0	0.205213	Non-sig	Non-sig
chr15	80932379	Tnrc6b	+	38	8	0.210526	42	2	0.047619	0.0626499	Non-sig	Non-sig
chr15	80932381	Tnrc6b	+	37	14	0.378378	42	2	0.047619	0.000752442	Down	Hyper
chr15	80932383	Tnrc6b	+	40	15	0.375	42	3	0.0714286	0.00226714	Down	Hyper
chr15	80932385	Tnrc6b	+	40	4	0.1	41	0	0	0.117838	Non-sig	Non-sig
chr15	80932387	Tnrc6b	+	38	5	0.131579	41	0	0	0.0526923	Non-sig	Non-sig
chr15	80932397	Tnrc6b	+	38	23	0.605263	42	1	0.0238095	5.85977e-08	Down	Hyper
chr15	80932399	Tnrc6b	+	38	28	0.736842	42	6	0.142857	2.7417e-07	Down	Hyper
chr15	80932401	Tnrc6b	+	38	14	0.368421	41	0	0	6.61144e-05	Down	Hyper
chr15	80932403	Tnrc6b	+	39	21	0.538462	42	2	0.047619	3.34291e-06	Down	Hyper
chr15	80932405	Tnrc6b	+	39	5	0.128205	41	0	0	0.0566695	Non-sig	Non-sig
chr15	80968839	Adsl	+	153	4	0.0261438	160	0	0	0.119926	Non-sig	Non-sig
chr15	80968864	Adsl	+	142	3	0.0211268	89	0	0	0.433532	Non-sig	Non-sig
chr15	80968925	Adsl	+	154	3	0.0194805	98	0	0	0.42703	Non-sig	Non-sig
chr15	80968932	Adsl	+	157	5	0.0318471	100	0	0	0.180561	Non-sig	Non-sig
chr15	81454039	Xpnpep3	+	29	1	0.0344828	30	0	0	0.986359	Non-sig	Non-sig
chr15	81454043	Xpnpep3	+	30	5	0.166667	32	2	0.0625	0.371497	Non-sig	Non-sig
chr15	81454045	Xpnpep3	+	30	0	0	31	2	0.0645161	0.486735	Non-sig	Non-sig
chr15	81454071	Xpnpep3	+	33	7	0.212121	34	0	0	0.0147514	Down	Hyper
chr15	81454082	Xpnpep3	+	34	12	0.352941	35	0	0	0.000386201	Down	Hyper
chr15	81454085	Xpnpep3	+	35	5	0.142857	35	0	0	0.0633991	Non-sig	Non-sig
chr15	82173770	Srebf2	+	72	2	0.0277778	23	0	0	1	Non-sig	Non-sig
chr15	82173771	Srebf2	+	72	2	0.0277778	23	0	0	1	Non-sig	Non-sig
chr15	82173772	Srebf2	+	72	2	0.0277778	23	0	0	1	Non-sig	Non-sig
chr15	82173777	Srebf2	+	72	2	0.0277778	23	0	0	1	Non-sig	Non-sig
chr15	82173780	Srebf2	+	72	2	0.0277778	23	0	0	1	Non-sig	Non-sig
chr15	82173786	Srebf2	+	72	2	0.0277778	23	0	0	1	Non-sig	Non-sig
chr15	82891679	Tcf20	-	25	2	0.08	21	1	0.047619	1	Non-sig	Non-sig
chr15	83145488	Poldip3	-	23	1	0.0434783	39	0	0	0.787704	Non-sig	Non-sig
chr15	83145492	Poldip3	-	23	1	0.0434783	39	0	0	0.787704	Non-sig	Non-sig
chr15	83145496	Poldip3	-	22	1	0.0454545	39	0	0	0.769833	Non-sig	Non-sig
chr15	93489634	Pphln1	+	65	1	0.0153846	68	0	0	0.981932	Non-sig	Non-sig
chr15	97790909	Slc48a1	+	265	1	0.00377358	338	0	0	0.902852	Non-sig	Non-sig
chr15	98737112	Arf3	-	21	1	0.047619	66	2	0.030303	1	Non-sig	Non-sig
chr15	98833719	Kmt2d	-	49	7	0.142857	43	1	0.0232558	0.0968098	Non-sig	Non-sig
chr15	98833866	Kmt2d	-	55	1	0.0181818	93	0	0	0.789804	Non-sig	Non-sig
chr15	98949857	Tuba1a	-	272	6	0.0220588	24	0	0	1	Non-sig	Non-sig
chr15	98949859	Tuba1a	-	275	5	0.0181818	24	0	0	1	Non-sig	Non-sig
chr15	98950568	chr15_98950568	+	1143	4	0.00349956	662	0	0	0.315172	Non-sig	Non-sig
chr15	99319596	Fmnl3	-	66	0	0	118	1	0.00847458	1	Non-sig	Non-sig
chr15	99779967	Lima1	-	200	1	0.005	119	0	0	1	Non-sig	Non-sig
chr15	102094988	Eif4b	+	916	0	0	640	2	0.003125	0.330047	Non-sig	Non-sig
chr15	102474688	Pcbp2	+	1562	1	0.000640205	909	1	0.00110011	1	Non-sig	Non-sig
chr15	103196378	Cbx5	-	128	1	0.0078125	57	0	0	1	Non-sig	Non-sig
chr15	103196406	Cbx5	-	170	3	0.0176471	101	0	0	0.458002	Non-sig	Non-sig
chr15	103196419	Cbx5	-	183	5	0.0273224	119	0	0	0.174836	Non-sig	Non-sig
chr15	103196627	Cbx5	-	184	0	0	139	2	0.0143885	0.359731	Non-sig	Non-sig
chr16	13814003	Rrn3	+	130	2	0.0153846	111	0	0	0.548528	Non-sig	Non-sig
chr16	17044641	Mapk1	+	188	1	0.00531915	118	0	0	1	Non-sig	Non-sig
chr16	17484777	Crkl	+	89	6	0.0674157	59	0	0	0.107299	Non-sig	Non-sig
chr16	17678518	Med15	-	21	1	0.047619	21	0	0	1	Non-sig	Non-sig
chr16	17678520	Med15	-	22	1	0.0454545	21	0	0	1	Non-sig	Non-sig
chr16	17678579	Med15	-	22	2	0.0909091	25	0	0	0.414176	Non-sig	Non-sig
chr16	17678580	Med15	-	22	2	0.0909091	25	0	0	0.414176	Non-sig	Non-sig
chr16	17678586	Med15	-	22	2	0.0909091	25	1	0.04	0.908844	Non-sig	Non-sig
chr16	18284576	Gm24572	-	26	2	0.0769231	28	0	0	0.438645	Non-sig	Non-sig
chr16	18834928	Ufd1	+	75	2	0.0266667	171	6	0.0350877	1	Non-sig	Non-sig
chr16	20123748	Klhl24	+	69	20	0.289855	21	0	0	0.0124973	Down	Hyper
chr16	20124326	Klhl24	+	29	0	0	29	1	0.0344828	1	Non-sig	Non-sig
chr16	20124383	Klhl24	+	31	3	0.0967742	28	0	0	0.272971	Non-sig	Non-sig
chr16	20124386	Klhl24	+	30	5	0.166667	28	1	0.0357143	0.228209	Non-sig	Non-sig
chr16	20124394	Klhl24	+	31	2	0.0645161	29	1	0.0344828	1	Non-sig	Non-sig
chr16	23050766	AC154540.2	+	77	2	0.025974	23	2	0.0869565	0.481856	Non-sig	Non-sig
chr16	23050769	AC154540.2	+	77	3	0.038961	23	2	0.0869565	0.702756	Non-sig	Non-sig
chr16	23050771	AC154540.2	+	77	7	0.0909091	23	0	0	0.301245	Non-sig	Non-sig
chr16	23050782	AC154540.2	+	64	64	1	22	21	0.954545	0.57348	Non-sig	Non-sig
chr16	24984645	Lpp	+	154	1	0.00649351	188	0	0	0.920299	Non-sig	Non-sig
chr16	24984653	Lpp	+	153	1	0.00653595	194	0	0	0.905148	Non-sig	Non-sig
chr16	31960666	Ncbp2	-	74	1	0.0135135	56	0	0	1	Non-sig	Non-sig
chr16	32017305	Pak2	-	45	3	0.0666667	33	0	0	0.359281	Non-sig	Non-sig
chr16	32017315	Pak2	-	46	1	0.0217391	32	0	0	1	Non-sig	Non-sig
chr16	32018230	Pak2	-	125	3	0.024	96	0	0	0.346233	Non-sig	Non-sig
chr16	32300229	Rnf168	+	21	8	0.380952	26	1	0.0384615	0.00948874	Down	Hyper
chr16	32300231	Rnf168	+	22	4	0.181818	27	0	0	0.0738507	Non-sig	Non-sig
chr16	32300233	Rnf168	+	28	4	0.142857	27	1	0.037037	0.370471	Non-sig	Non-sig
chr16	32300235	Rnf168	+	28	6	0.214286	29	1	0.0344828	0.0961048	Non-sig	Non-sig
chr16	32300236	Rnf168	+	31	9	0.290323	35	0	0	0.00213506	Down	Hyper
chr16	32300239	Rnf168	+	31	13	0.419355	37	2	0.0540541	0.000885199	Down	Hyper
chr16	32300241	Rnf168	+	31	4	0.129032	37	0	0	0.0827704	Non-sig	Non-sig
chr16	32300246	Rnf168	+	31	19	0.612903	40	7	0.175	0.000384835	Down	Hyper
chr16	32300251	Rnf168	+	34	3	0.0882353	43	2	0.0465116	0.785509	Non-sig	Non-sig
chr16	32300256	Rnf168	+	36	22	0.611111	44	9	0.204545	0.000496245	Down	Hyper
chr16	32300258	Rnf168	+	41	7	0.170732	46	0	0	0.0114823	Down	Hyper
chr16	32300262	Rnf168	+	46	4	0.0869565	47	0	0	0.119848	Non-sig	Non-sig
chr16	32300265	Rnf168	+	48	6	0.125	47	0	0	0.0373058	Down	Hyper
chr16	32300267	Rnf168	+	50	12	0.24	48	3	0.0625	0.0308458	Down	Hyper
chr16	32300268	Rnf168	+	51	45	0.882353	45	16	0.355556	2.76223e-07	Down	Hyper
chr16	32300280	Rnf168	+	62	4	0.0645161	46	0	0	0.214857	Non-sig	Non-sig
chr16	32300288	Rnf168	+	61	53	0.868852	47	21	0.446809	7.71236e-06	Down	Hyper
chr16	32300291	Rnf168	+	62	1	0.016129	48	0	0	1	Non-sig	Non-sig
chr16	32300301	Rnf168	+	63	7	0.111111	49	1	0.0204082	0.139087	Non-sig	Non-sig
chr16	32300322	Rnf168	+	64	4	0.0625	48	3	0.0625	1	Non-sig	Non-sig
chr16	32300327	Rnf168	+	65	4	0.0615385	48	0	0	0.21684	Non-sig	Non-sig
chr16	32300328	Rnf168	+	64	3	0.046875	48	0	0	0.352788	Non-sig	Non-sig
chr16	32300332	Rnf168	+	65	49	0.753846	47	11	0.234043	1.50851e-07	Down	Hyper
chr16	32300347	Rnf168	+	65	3	0.0461538	42	0	0	0.416453	Non-sig	Non-sig
chr16	32300353	Rnf168	+	64	22	0.34375	42	1	0.0238095	0.00024462	Down	Hyper
chr16	32300361	Rnf168	+	64	17	0.265625	45	3	0.0666667	0.0168086	Down	Hyper
chr16	33885048	Itgb5	+	117	7	0.0598291	44	0	0	0.220437	Non-sig	Non-sig
chr16	35928436	Dtx3l	-	112	1	0.00892857	22	0	0	1	Non-sig	Non-sig
chr16	35928479	Dtx3l	-	114	2	0.0175439	23	0	0	1	Non-sig	Non-sig
chr16	35928484	Parp14	-	117	12	0.102564	23	0	0	0.230571	Non-sig	Non-sig
chr16	35928495	Dtx3l	-	109	1	0.00917431	23	0	0	1	Non-sig	Non-sig
chr16	35928500	Dtx3l	-	105	1	0.00952381	22	0	0	1	Non-sig	Non-sig
chr16	35928508	Dtx3l	-	99	3	0.030303	21	0	0	0.969312	Non-sig	Non-sig
chr16	35928860	Dtx3l	-	125	3	0.024	21	0	0	1	Non-sig	Non-sig
chr16	37835764	Fstl1	+	115	4	0.0347826	59	1	0.0169492	0.851421	Non-sig	Non-sig
chr16	37884040	Lrrc58	+	404	3	0.00742574	488	0	0	0.184865	Non-sig	Non-sig
chr16	37884065	Lrrc58	+	351	2	0.00569801	458	0	0	0.366422	Non-sig	Non-sig
chr16	37884335	Lrrc58	+	237	1	0.00421941	359	0	0	0.834213	Non-sig	Non-sig
chr16	37884343	Lrrc58	+	241	2	0.00829876	385	1	0.0025974	0.681519	Non-sig	Non-sig
chr16	37884345	Lrrc58	+	246	3	0.0121951	391	1	0.00255754	0.325063	Non-sig	Non-sig
chr16	37884351	Lrrc58	+	253	4	0.0158103	417	0	0	0.039578	Down	Hyper
chr16	37884398	Lrrc58	+	237	1	0.00421941	355	0	0	0.838683	Non-sig	Non-sig
chr16	37884410	Lrrc58	+	244	1	0.00409836	384	0	0	0.818972	Non-sig	Non-sig
chr16	37886135	Lrrc58	+	152	1	0.00657895	122	0	0	1	Non-sig	Non-sig
chr16	37886136	Lrrc58	+	152	2	0.0131579	121	0	0	0.580878	Non-sig	Non-sig
chr16	37886213	Lrrc58	+	176	2	0.0113636	173	0	0	0.485818	Non-sig	Non-sig
chr16	38240668	Gsk3b	+	57	3	0.0526316	136	0	0	0.0395233	Down	Regular
chr16	43636992	Zbtb20	+	43	3	0.0697674	49	1	0.0204082	0.518293	Non-sig	Non-sig
chr16	43637013	Zbtb20	+	47	1	0.0212766	62	0	0	0.888993	Non-sig	Non-sig
chr16	55967151	Rpl24	+	2057	0	0	1462	1	0.000683995	0.86377	Non-sig	Non-sig
chr16	55967152	Rpl24	+	2074	1	0.00048216	1448	0	0	1	Non-sig	Non-sig
chr16	55967157	Rpl24	+	2007	0	0	1401	2	0.00142755	0.329864	Non-sig	Non-sig
chr16	57625362	Col8a1	-	305	11	0.0360656	92	0	0	0.137551	Non-sig	Non-sig
chr16	84719805	Mrpl39	-	26	3	0.115385	32	0	0	0.168462	Non-sig	Non-sig
chr16	84719824	Mrpl39	-	28	4	0.142857	31	0	0	0.0967004	Non-sig	Non-sig
chr16	91507271	Ifnar1	+	76	2	0.0263158	50	0	0	0.668776	Non-sig	Non-sig
chr16	91507284	Ifnar1	+	79	1	0.0126582	50	0	0	1	Non-sig	Non-sig
chr16	91507308	Ifnar1	+	73	1	0.0136986	49	0	0	1	Non-sig	Non-sig
chr16	91507314	Ifnar1	+	75	1	0.0133333	45	0	0	1	Non-sig	Non-sig
chr16	91507346	Ifnar1	+	72	2	0.0277778	41	0	0	0.737741	Non-sig	Non-sig
chr16	91507348	Ifnar1	+	70	1	0.0142857	43	0	0	1	Non-sig	Non-sig
chr16	91563617	Ifngr2	+	75	2	0.0266667	29	0	0	0.92681	Non-sig	Non-sig
chr16	91563679	Ifngr2	+	100	0	0	33	1	0.030303	0.558302	Non-sig	Non-sig
chr16	91575838	Tmem50b	-	29	3	0.103448	33	0	0	0.193274	Non-sig	Non-sig
chr16	91656106	Son	+	24	1	0.0416667	219	1	0.00456621	0.47162	Non-sig	Non-sig
chr16	91656122	Son	+	25	1	0.04	218	0	0	0.190244	Non-sig	Non-sig
chr16	91656133	Son	+	26	2	0.0769231	217	3	0.0138249	0.158313	Non-sig	Non-sig
chr16	91665206	Son	+	30	2	0.0666667	35	0	0	0.405858	Non-sig	Non-sig
chr16	91665213	Son	+	38	4	0.105263	28	0	0	0.211518	Non-sig	Non-sig
chr16	92084679	Mrps6	+	84	2	0.0238095	42	0	0	0.801035	Non-sig	Non-sig
chr16	92084718	Mrps6	+	90	8	0.0888889	40	0	0	0.120881	Non-sig	Non-sig
chr16	92084744	Mrps6	+	108	6	0.0555556	53	0	0	0.19151	Non-sig	Non-sig
chr17	6122584	Tulp4	+	77	13	0.168831	37	0	0	0.0192493	Down	Hyper
chr17	6122608	Tulp4	+	88	62	0.704545	44	25	0.568182	0.172784	Non-sig	Non-sig
chr17	6122617	Tulp4	+	92	41	0.445652	48	4	0.0833333	3.09293e-05	Down	Hyper
chr17	6122619	Tulp4	+	93	17	0.182796	46	0	0	0.00480058	Down	Hyper
chr17	6122620	Tulp4	+	93	58	0.623656	47	16	0.340426	0.00277989	Down	Hyper
chr17	6122625	Tulp4	+	99	8	0.0808081	53	0	0	0.0809682	Non-sig	Non-sig
chr17	6122627	Tulp4	+	100	68	0.68	52	23	0.442308	0.00776999	Down	Hyper
chr17	6122631	Tulp4	+	103	72	0.699029	50	23	0.46	0.00734521	Down	Hyper
chr17	6122633	Tulp4	+	105	4	0.0380952	51	0	0	0.383115	Non-sig	Non-sig
chr17	6122636	Tulp4	+	105	61	0.580952	52	19	0.365385	0.0176272	Down	Hyper
chr17	6122638	Tulp4	+	105	62	0.590476	51	15	0.294118	0.000959049	Down	Hyper
chr17	6122647	Tulp4	+	91	5	0.0549451	51	0	0	0.218797	Non-sig	Non-sig
chr17	6122648	Tulp4	+	90	22	0.244444	50	6	0.12	0.122745	Non-sig	Non-sig
chr17	6122653	Tulp4	+	89	45	0.505618	50	10	0.2	0.000792058	Down	Hyper
chr17	6122654	Tulp4	+	90	62	0.688889	49	19	0.387755	0.00111509	Down	Hyper
chr17	6122656	Tulp4	+	92	17	0.184783	50	4	0.08	0.151991	Non-sig	Non-sig
chr17	6122662	Tulp4	+	90	38	0.422222	51	4	0.0784314	4.17648e-05	Down	Hyper
chr17	6123016	Tulp4	+	71	46	0.647887	63	12	0.190476	2.48077e-07	Down	Hyper
chr17	6123017	Tulp4	+	72	17	0.236111	63	3	0.047619	0.00461412	Down	Hyper
chr17	6123033	Tulp4	+	79	9	0.113924	80	3	0.0375	0.127553	Non-sig	Non-sig
chr17	6123037	Tulp4	+	90	35	0.388889	94	4	0.0425532	2.61102e-08	Down	Hyper
chr17	6123043	Tulp4	+	89	36	0.404494	102	14	0.137255	5.67284e-05	Down	Hyper
chr17	6123047	Tulp4	+	92	46	0.5	106	14	0.132075	4.66817e-08	Down	Hyper
chr17	6123057	Tulp4	+	96	38	0.395833	114	32	0.280702	0.106055	Non-sig	Non-sig
chr17	6123063	Tulp4	+	96	13	0.135417	119	2	0.0168067	0.00178066	Down	Hyper
chr17	6123068	Tulp4	+	98	2	0.0204082	122	5	0.0409836	0.632814	Non-sig	Non-sig
chr17	6123078	Tulp4	+	102	86	0.843137	122	74	0.606557	0.000173477	Down	Hyper
chr17	6123080	Tulp4	+	102	7	0.0686275	122	4	0.0327869	0.354564	Non-sig	Non-sig
chr17	6123082	Tulp4	+	102	82	0.803922	121	73	0.603306	0.00196255	Down	Hyper
chr17	6123085	Tulp4	+	103	4	0.038835	122	2	0.0163934	0.531513	Non-sig	Non-sig
chr17	6123086	Tulp4	+	103	27	0.262136	122	18	0.147541	0.048414	Down	Hyper
chr17	6123092	Tulp4	+	104	1	0.00961538	119	6	0.0504202	0.174333	Non-sig	Non-sig
chr17	6123101	Tulp4	+	99	3	0.030303	122	0	0	0.176551	Non-sig	Non-sig
chr17	6123112	Tulp4	+	96	64	0.666667	123	25	0.203252	1.12563e-11	Down	Hyper
chr17	6123129	Tulp4	+	100	11	0.11	127	5	0.0393701	0.0714188	Non-sig	Non-sig
chr17	6123130	Tulp4	+	101	40	0.39604	127	34	0.267717	0.0557072	Non-sig	Non-sig
chr17	6123131	Tulp4	+	101	14	0.138614	127	5	0.0393701	0.0142025	Down	Hyper
chr17	10213732	Qk	-	97	21	0.216495	81	0	0	2.38317e-05	Down	Regular
chr17	12763223	Airn	+	45	1	0.0222222	26	0	0	1	Non-sig	Non-sig
chr17	12924404	Tcp1	+	1128	4	0.0035461	728	0	0	0.273135	Non-sig	Non-sig
chr17	12924419	Tcp1	+	1155	3	0.0025974	693	0	0	0.455691	Non-sig	Non-sig
chr17	13016906	Sod2	+	36	1	0.0277778	43	0	0	0.928664	Non-sig	Non-sig
chr17	13016911	Sod2	+	35	1	0.0285714	38	1	0.0263158	1	Non-sig	Non-sig
chr17	13016926	Sod2	+	34	3	0.0882353	34	2	0.0588235	1	Non-sig	Non-sig
chr17	13016930	Sod2	+	36	6	0.166667	33	4	0.121212	0.846587	Non-sig	Non-sig
chr17	13016952	Sod2	+	45	2	0.0444444	30	0	0	0.660731	Non-sig	Non-sig
chr17	13016955	Sod2	+	46	1	0.0217391	31	0	0	1	Non-sig	Non-sig
chr17	13017007	Sod2	+	52	3	0.0576923	40	3	0.075	1	Non-sig	Non-sig
chr17	13017011	Sod2	+	55	4	0.0727273	40	2	0.05	0.982064	Non-sig	Non-sig
chr17	13017012	Sod2	+	55	7	0.127273	40	2	0.05	0.360197	Non-sig	Non-sig
chr17	13017016	Sod2	+	54	2	0.037037	38	0	0	0.63588	Non-sig	Non-sig
chr17	13017028	Sod2	+	56	1	0.0178571	51	1	0.0196078	1	Non-sig	Non-sig
chr17	13017037	Sod2	+	61	1	0.0163934	60	0	0	1	Non-sig	Non-sig
chr17	13017046	Sod2	+	63	8	0.126984	64	4	0.0625	0.347843	Non-sig	Non-sig
chr17	13017188	Sod2	+	40	3	0.075	54	3	0.0555556	1	Non-sig	Non-sig
chr17	13905263	Afdn	+	66	1	0.0151515	48	0	0	1	Non-sig	Non-sig
chr17	13905293	Afdn	+	74	2	0.027027	56	0	0	0.602866	Non-sig	Non-sig
chr17	15475865	Psmb1	-	149	3	0.0201342	34	0	0	0.931563	Non-sig	Non-sig
chr17	17521876	Lix1	-	81	7	0.0864198	45	2	0.0444444	0.606091	Non-sig	Non-sig
chr17	24163880	Gm43796	-	53	1	0.0188679	40	0	0	1	Non-sig	Non-sig
chr17	24163884	Gm43796	-	54	2	0.037037	67	0	0	0.383602	Non-sig	Non-sig
chr17	24509074	Traf7	-	164	1	0.00609756	100	2	0.02	0.663358	Non-sig	Non-sig
chr17	24942264	Jpt2	-	147	1	0.00680272	117	0	0	1	Non-sig	Non-sig
chr17	24942270	Jpt2	-	143	2	0.013986	119	1	0.00840336	1	Non-sig	Non-sig
chr17	24942299	Jpt2	-	139	4	0.028777	117	0	0	0.179079	Non-sig	Non-sig
chr17	24942302	Jpt2	-	139	1	0.00719424	116	0	0	1	Non-sig	Non-sig
chr17	24942324	Jpt2	-	124	3	0.0241935	108	1	0.00925926	0.714288	Non-sig	Non-sig
chr17	25266595	Ube2i	-	43	1	0.0232558	42	1	0.0238095	1	Non-sig	Non-sig
chr17	25266598	Ube2i	-	44	1	0.0227273	45	2	0.0444444	1	Non-sig	Non-sig
chr17	25266599	Ube2i	-	44	1	0.0227273	45	1	0.0222222	1	Non-sig	Non-sig
chr17	26283563	Luc7l	+	30	4	0.133333	24	0	0	0.181491	Non-sig	Non-sig
chr17	26283571	Luc7l	+	29	6	0.206897	24	0	0	0.0535027	Non-sig	Non-sig
chr17	28330929	Rpl10a	+	1644	2	0.00121655	728	0	0	0.861403	Non-sig	Non-sig
chr17	28390978	chr17_28390978	-	32	0	0	21	1	0.047619	0.830393	Non-sig	Non-sig
chr17	32304589	Akap8	-	56	3	0.0535714	22	0	0	0.650612	Non-sig	Non-sig
chr17	32304590	Akap8	-	55	1	0.0181818	23	0	0	1	Non-sig	Non-sig
chr17	32304591	Akap8	-	56	3	0.0535714	23	0	0	0.628493	Non-sig	Non-sig
chr17	33747527	Rab11b	-	71	0	0	95	2	0.0210526	0.609304	Non-sig	Non-sig
chr17	33928323	Tapbp	+	235	8	0.0340426	33	0	0	0.596186	Non-sig	Non-sig
chr17	33928328	Tapbp	+	248	5	0.0201613	35	0	0	0.871113	Non-sig	Non-sig
chr17	33928377	Tapbp	+	229	1	0.00436681	34	0	0	1	Non-sig	Non-sig
chr17	33928378	Tapbp	+	231	11	0.047619	34	0	0	0.40134	Non-sig	Non-sig
chr17	33928521	Tapbp	+	105	3	0.0285714	23	0	0	0.952599	Non-sig	Non-sig
chr17	33928532	Tapbp	+	95	16	0.168421	23	0	0	0.0754833	Non-sig	Non-sig
chr17	33928537	Tapbp	+	100	2	0.02	22	0	0	1	Non-sig	Non-sig
chr17	33928550	Tapbp	+	101	1	0.00990099	24	0	0	1	Non-sig	Non-sig
chr17	33928554	Tapbp	+	92	43	0.467391	25	0	0	4.81758e-05	Down	Hyper
chr17	33928556	Tapbp	+	93	6	0.0645161	25	0	0	0.42904	Non-sig	Non-sig
chr17	33928558	Tapbp	+	90	10	0.111111	25	0	0	0.179254	Non-sig	Non-sig
chr17	33928579	Tapbp	+	88	1	0.0113636	22	0	0	1	Non-sig	Non-sig
chr17	33928664	Tapbp	+	147	11	0.0748299	65	0	0	0.053707	Non-sig	Non-sig
chr17	33928673	Tapbp	+	161	1	0.00621118	70	0	0	1	Non-sig	Non-sig
chr17	33928679	Tapbp	+	170	7	0.0411765	69	0	0	0.197905	Non-sig	Non-sig
chr17	33928681	Tapbp	+	168	7	0.0416667	70	0	0	0.189347	Non-sig	Non-sig
chr17	33928688	Tapbp	+	188	10	0.0531915	77	1	0.012987	0.249907	Non-sig	Non-sig
chr17	33928692	Tapbp	+	211	21	0.0995261	82	2	0.0243902	0.0568015	Non-sig	Non-sig
chr17	33928694	Tapbp	+	212	0	0	82	1	0.0121951	0.621426	Non-sig	Non-sig
chr17	33928698	Tapbp	+	215	9	0.0418605	83	1	0.0120482	0.356394	Non-sig	Non-sig
chr17	33928703	Tapbp	+	224	1	0.00446429	84	0	0	1	Non-sig	Non-sig
chr17	33928718	Tapbp	+	229	5	0.0218341	88	0	0	0.371378	Non-sig	Non-sig
chr17	33928723	Tapbp	+	238	3	0.012605	88	1	0.0113636	1	Non-sig	Non-sig
chr17	33928729	Tapbp	+	253	81	0.320158	92	4	0.0434783	2.85477e-07	Down	Hyper
chr17	33928736	Tapbp	+	262	6	0.0229008	92	0	0	0.319959	Non-sig	Non-sig
chr17	33928739	Tapbp	+	260	3	0.0115385	92	0	0	0.707734	Non-sig	Non-sig
chr17	33928743	Tapbp	+	264	7	0.0265152	98	0	0	0.230798	Non-sig	Non-sig
chr17	33928764	Tapbp	+	298	2	0.00671141	97	1	0.0103093	1	Non-sig	Non-sig
chr17	33928783	Tapbp	+	333	4	0.012012	105	0	0	0.589242	Non-sig	Non-sig
chr17	33928791	Tapbp	+	344	1	0.00290698	99	0	0	1	Non-sig	Non-sig
chr17	33928792	Tapbp	+	344	1	0.00290698	96	0	0	1	Non-sig	Non-sig
chr17	33928793	Tapbp	+	344	2	0.00581395	96	0	0	1	Non-sig	Non-sig
chr17	33928798	Tapbp	+	354	1	0.00282486	84	0	0	1	Non-sig	Non-sig
chr17	33928967	Tapbp	+	302	6	0.0198675	83	0	0	0.427213	Non-sig	Non-sig
chr17	33929088	Tapbp	+	374	1	0.0026738	72	0	0	1	Non-sig	Non-sig
chr17	34949183	chr17_34949183	+	49	1	0.0204082	28	0	0	1	Non-sig	Non-sig
chr17	34949206	chr17_34949206	+	59	1	0.0169492	36	0	0	1	Non-sig	Non-sig
chr17	34949214	chr17_34949214	+	60	1	0.0166667	36	0	0	1	Non-sig	Non-sig
chr17	34949219	chr17_34949219	+	59	1	0.0169492	36	0	0	1	Non-sig	Non-sig
chr17	34949220	chr17_34949220	+	60	2	0.0333333	36	0	0	0.712118	Non-sig	Non-sig
chr17	34949229	chr17_34949229	+	60	1	0.0166667	36	0	0	1	Non-sig	Non-sig
chr17	34949230	chr17_34949230	+	60	2	0.0333333	36	0	0	0.712118	Non-sig	Non-sig
chr17	34949257	chr17_34949257	+	62	2	0.0322581	37	0	0	0.714802	Non-sig	Non-sig
chr17	34949282	chr17_34949282	+	62	1	0.016129	37	0	0	1	Non-sig	Non-sig
chr17	34949289	chr17_34949289	+	62	6	0.0967742	36	0	0	0.136381	Non-sig	Non-sig
chr17	34949290	chr17_34949290	+	62	5	0.0806452	32	0	0	0.243622	Non-sig	Non-sig
chr17	34997432	chr17_34997432	-	408	3	0.00735294	257	1	0.00389105	0.962324	Non-sig	Non-sig
chr17	34997452	chr17_34997452	-	375	1	0.00266667	233	0	0	1	Non-sig	Non-sig
chr17	34997488	chr17_34997488	-	357	1	0.00280112	173	0	0	1	Non-sig	Non-sig
chr17	34997514	chr17_34997514	-	304	4	0.0131579	151	1	0.00662252	0.879053	Non-sig	Non-sig
chr17	35058348	Clic1	+	1615	1	0.000619195	815	0	0	1	Non-sig	Non-sig
chr17	35266291	H2-D1	+	745	1	0.00134228	535	1	0.00186916	1	Non-sig	Non-sig
chr17	35266297	H2-D1	+	829	1	0.00120627	434	0	0	1	Non-sig	Non-sig
chr17	35267218	H2-D1	+	623	1	0.00160514	229	0	0	1	Non-sig	Non-sig
chr17	35267219	H2-D1	+	629	4	0.0063593	227	0	0	0.524363	Non-sig	Non-sig
chr17	35267220	H2-D1	+	626	0	0	225	1	0.00444444	0.592959	Non-sig	Non-sig
chr17	35267228	H2-D1	+	615	2	0.00325203	220	0	0	0.965458	Non-sig	Non-sig
chr17	35267233	H2-D1	+	625	2	0.0032	220	1	0.00454545	1	Non-sig	Non-sig
chr17	35267234	H2-D1	+	621	3	0.00483092	219	1	0.00456621	1	Non-sig	Non-sig
chr17	35267235	H2-D1	+	618	2	0.00323625	219	0	0	0.970066	Non-sig	Non-sig
chr17	35267243	H2-D1	+	620	1	0.0016129	219	0	0	1	Non-sig	Non-sig
chr17	35267247	H2-D1	+	626	2	0.00319489	220	0	0	0.974129	Non-sig	Non-sig
chr17	35267249	H2-D1	+	628	1	0.00159236	219	0	0	1	Non-sig	Non-sig
chr17	35267261	H2-D1	+	606	1	0.00165017	211	0	0	1	Non-sig	Non-sig
chr17	35267262	H2-D1	+	600	1	0.00166667	209	0	0	1	Non-sig	Non-sig
chr17	35267271	H2-D1	+	591	2	0.00338409	185	0	0	1	Non-sig	Non-sig
chr17	35267272	H2-D1	+	589	1	0.00169779	183	1	0.00546448	0.965597	Non-sig	Non-sig
chr17	35267281	H2-D1	+	537	2	0.00372439	178	0	0	1	Non-sig	Non-sig
chr17	35267305	H2-D1	+	423	1	0.00236407	149	0	0	1	Non-sig	Non-sig
chr17	35380131	H2-Q4	+	76	1	0.0131579	41	0	0	1	Non-sig	Non-sig
chr17	35384370	H2-Q4	+	104	3	0.0288462	23	0	0	0.947611	Non-sig	Non-sig
chr17	35857734	Mdc1	+	47	24	0.510638	44	7	0.159091	0.00091715	Down	Hyper
chr17	35857740	Mdc1	+	47	21	0.446809	49	2	0.0408163	9.88653e-06	Down	Hyper
chr17	35857741	Mdc1	+	47	13	0.276596	49	0	0	0.000251287	Down	Hyper
chr17	35857763	Mdc1	+	54	14	0.259259	43	0	0	0.000904343	Down	Hyper
chr17	35857817	Mdc1	+	58	5	0.0862069	51	0	0	0.0914452	Non-sig	Non-sig
chr17	36000021	A930015D03Rik	+	26	2	0.0769231	30	2	0.0666667	1	Non-sig	Non-sig
chr17	36000036	A930015D03Rik	+	37	23	0.621622	35	9	0.257143	0.00405937	Down	Hyper
chr17	36000039	A930015D03Rik	+	37	20	0.540541	37	1	0.027027	3.46204e-06	Down	Hyper
chr17	36000046	A930015D03Rik	+	39	1	0.025641	39	0	0	1	Non-sig	Non-sig
chr17	36000050	A930015D03Rik	+	39	5	0.128205	37	0	0	0.0733719	Non-sig	Non-sig
chr17	36000051	A930015D03Rik	+	37	19	0.513514	37	1	0.027027	8.58994e-06	Down	Hyper
chr17	36000060	A930015D03Rik	+	44	4	0.0909091	39	0	0	0.156605	Non-sig	Non-sig
chr17	36000074	A930015D03Rik	+	48	4	0.0833333	48	0	0	0.125458	Non-sig	Non-sig
chr17	36000151	A930015D03Rik	+	42	18	0.428571	47	11	0.234043	0.0839577	Non-sig	Non-sig
chr17	36000152	A930015D03Rik	+	42	14	0.333333	47	8	0.170213	0.124847	Non-sig	Non-sig
chr17	36000158	A930015D03Rik	+	43	16	0.372093	47	8	0.170213	0.0542646	Non-sig	Non-sig
chr17	36000161	A930015D03Rik	+	43	4	0.0930233	47	5	0.106383	1	Non-sig	Non-sig
chr17	36000162	A930015D03Rik	+	42	0	0	47	3	0.0638298	0.28131	Non-sig	Non-sig
chr17	36000163	A930015D03Rik	+	43	6	0.139535	47	4	0.0851064	0.627704	Non-sig	Non-sig
chr17	36000174	A930015D03Rik	+	38	1	0.0263158	36	0	0	1	Non-sig	Non-sig
chr17	36000178	A930015D03Rik	+	34	6	0.176471	33	0	0	0.0356239	Down	Hyper
chr17	36000184	A930015D03Rik	+	31	4	0.129032	34	0	0	0.0998793	Non-sig	Non-sig
chr17	36000187	A930015D03Rik	+	31	2	0.0645161	33	0	0	0.445049	Non-sig	Non-sig
chr17	36000188	A930015D03Rik	+	31	5	0.16129	33	2	0.0606061	0.373979	Non-sig	Non-sig
chr17	36000193	A930015D03Rik	+	32	4	0.125	30	0	0	0.137562	Non-sig	Non-sig
chr17	36000194	A930015D03Rik	+	31	2	0.0645161	26	0	0	0.551271	Non-sig	Non-sig
chr17	36000490	A930015D03Rik	+	30	2	0.0666667	44	0	0	0.314282	Non-sig	Non-sig
chr17	36005726	H2-T24	-	43	1	0.0232558	38	0	0	1	Non-sig	Non-sig
chr17	36005763	A930015D03Rik	-	45	3	0.0666667	38	0	0	0.302524	Non-sig	Non-sig
chr17	39845506	Gm26917	+	42	0	0	3957	2	0.000505433	1	Non-sig	Non-sig
chr17	39847582	AY036118	+	1036	4	0.003861	159	3	0.0188679	0.0799823	Non-sig	Non-sig
chr17	45568420	Hsp90ab1	-	2895	3	0.00103627	1284	1	0.000778816	1	Non-sig	Non-sig
chr17	45568932	Hsp90ab1	-	1360	2	0.00147059	548	4	0.00729927	0.108353	Non-sig	Non-sig
chr17	45568933	Hsp90ab1	-	1293	3	0.00232019	553	3	0.00542495	0.530525	Non-sig	Non-sig
chr17	45568934	Hsp90ab1	-	1198	3	0.00250417	548	2	0.00364964	1	Non-sig	Non-sig
chr17	45568935	Hsp90ab1	-	1191	2	0.00167926	581	2	0.00344234	0.84071	Non-sig	Non-sig
chr17	45568937	Hsp90ab1	-	1176	1	0.00085034	587	5	0.00851789	0.0299053	Up	Hyper
chr17	45568938	Hsp90ab1	-	1141	2	0.00175285	588	2	0.00340136	0.882666	Non-sig	Non-sig
chr17	45568940	Hsp90ab1	-	1126	9	0.0079929	594	2	0.003367	0.408656	Non-sig	Non-sig
chr17	45568941	Hsp90ab1	-	1129	11	0.00974314	609	3	0.00492611	0.429174	Non-sig	Non-sig
chr17	45568943	Hsp90ab1	-	1087	5	0.00459982	627	3	0.00478469	1	Non-sig	Non-sig
chr17	45568952	Hsp90ab1	-	1259	4	0.00317712	788	2	0.00253807	1	Non-sig	Non-sig
chr17	45569507	Hsp90ab1	-	2323	1	0.000430478	1405	2	0.00142349	0.659766	Non-sig	Non-sig
chr17	46667305	Rrp36	-	73	6	0.0821918	21	0	0	0.394581	Non-sig	Non-sig
chr17	46667306	Rrp36	-	76	1	0.0131579	25	0	0	1	Non-sig	Non-sig
chr17	46667314	Rrp36	-	78	2	0.025641	36	0	0	0.839964	Non-sig	Non-sig
chr17	46667335	Rrp36	-	85	1	0.0117647	38	0	0	1	Non-sig	Non-sig
chr17	46667349	Rrp36	-	87	1	0.0114943	39	0	0	1	Non-sig	Non-sig
chr17	46667364	Rrp36	-	89	0	0	39	1	0.025641	0.670103	Non-sig	Non-sig
chr17	46667367	Rrp36	-	89	2	0.0224719	39	1	0.025641	1	Non-sig	Non-sig
chr17	46667368	Rrp36	-	89	3	0.0337079	39	0	0	0.599181	Non-sig	Non-sig
chr17	46667371	Rrp36	-	88	4	0.0454545	40	0	0	0.411085	Non-sig	Non-sig
chr17	46667378	Rrp36	-	91	6	0.0659341	40	1	0.025	0.590809	Non-sig	Non-sig
chr17	46667386	Rrp36	-	90	3	0.0333333	40	2	0.05	1	Non-sig	Non-sig
chr17	46667391	Rrp36	-	91	4	0.043956	40	0	0	0.426382	Non-sig	Non-sig
chr17	46667404	Rrp36	-	88	1	0.0113636	41	1	0.0243902	1	Non-sig	Non-sig
chr17	46667409	Rrp36	-	89	9	0.101124	40	0	0	0.0869608	Non-sig	Non-sig
chr17	46667414	Rrp36	-	78	14	0.179487	37	1	0.027027	0.048672	Down	Hyper
chr17	46667415	Rrp36	-	75	10	0.133333	37	2	0.0540541	0.341549	Non-sig	Non-sig
chr17	46774922	Gm26904	-	102	1	0.00980392	89	0	0	1	Non-sig	Non-sig
chr17	46774930	Gm26904	-	101	43	0.425743	90	4	0.0444444	2.87111e-09	Down	Regular
chr17	46774937	Gm26904	-	101	22	0.217822	85	0	0	1.33358e-05	Down	Regular
chr17	46775081	Gm26904	-	56	20	0.357143	174	5	0.0287356	3.57516e-11	Down	Regular
chr17	46775237	Rpl7l1	-	85	6	0.0705882	104	1	0.00961538	0.0686184	Non-sig	Non-sig
chr17	47411639	chr17_47411639	+	176	4	0.0227273	174	0	0	0.134348	Non-sig	Non-sig
chr17	47411641	chr17_47411641	+	174	5	0.0287356	161	0	0	0.0861217	Non-sig	Non-sig
chr17	47411645	chr17_47411645	+	149	6	0.0402685	97	0	0	0.114555	Non-sig	Non-sig
chr17	56175893	Mydgf	-	60	32	0.533333	25	0	0	1.19454e-05	Down	Hyper
chr17	56175897	Mydgf	-	60	14	0.233333	24	0	0	0.0233134	Down	Hyper
chr17	56175900	Mydgf	-	60	6	0.1	23	0	0	0.270876	Non-sig	Non-sig
chr17	56175902	Mydgf	-	58	31	0.534483	23	0	0	2.5637e-05	Down	Hyper
chr17	56175903	Mydgf	-	55	31	0.563636	23	0	0	1.16187e-05	Down	Hyper
chr17	56175910	Mydgf	-	54	2	0.037037	23	0	0	0.878812	Non-sig	Non-sig
chr17	56279418	Plin3	-	85	1	0.0117647	125	0	0	0.845791	Non-sig	Non-sig
chr17	56279436	Plin3	-	92	13	0.141304	130	0	0	3.67318e-05	Down	Regular
chr17	56279604	Plin3	-	61	3	0.0491803	63	0	0	0.231165	Non-sig	Non-sig
chr17	62808558	Efna5	-	32	1	0.03125	34	0	0	0.975629	Non-sig	Non-sig
chr17	62834927	Efna5	-	35	1	0.0285714	33	2	0.0606061	0.958427	Non-sig	Non-sig
chr17	62865091	Efna5	-	36	1	0.0277778	44	0	0	0.919441	Non-sig	Non-sig
chr17	62865156	Efna5	-	34	2	0.0588235	40	0	0	0.403234	Non-sig	Non-sig
chr17	62865164	Efna5	-	32	1	0.03125	39	1	0.025641	1	Non-sig	Non-sig
chr17	62867133	Efna5	-	33	2	0.0606061	28	0	0	0.546406	Non-sig	Non-sig
chr17	62867185	Efna5	-	33	0	0	26	1	0.0384615	0.904076	Non-sig	Non-sig
chr17	70797320	AC079441.1	-	129	3	0.0232558	48	0	0	0.68129	Non-sig	Non-sig
chr17	70797322	AC079441.1	-	132	9	0.0681818	57	0	0	0.0993626	Non-sig	Non-sig
chr17	70797323	AC079441.1	-	134	6	0.0447761	67	0	0	0.187212	Non-sig	Non-sig
chr17	70797331	AC079441.1	-	139	1	0.00719424	85	0	0	1	Non-sig	Non-sig
chr17	70797352	AC079441.1	-	154	4	0.025974	85	0	0	0.331154	Non-sig	Non-sig
chr17	70797353	AC079441.1	-	153	1	0.00653595	85	0	0	1	Non-sig	Non-sig
chr17	70797355	AC079441.1	-	153	2	0.0130719	85	0	0	0.750815	Non-sig	Non-sig
chr17	70797356	AC079441.1	-	153	2	0.0130719	85	0	0	0.750815	Non-sig	Non-sig
chr17	70797358	AC079441.1	-	154	2	0.012987	85	0	0	0.753959	Non-sig	Non-sig
chr17	70797383	AC079441.1	-	153	2	0.0130719	85	0	0	0.750815	Non-sig	Non-sig
chr17	70797384	AC079441.1	-	153	2	0.0130719	85	0	0	0.750815	Non-sig	Non-sig
chr17	70797387	AC079441.1	-	153	4	0.0261438	85	0	0	0.328465	Non-sig	Non-sig
chr17	70797393	AC079441.1	-	154	6	0.038961	85	0	0	0.158178	Non-sig	Non-sig
chr17	70797394	AC079441.1	-	154	7	0.0454545	85	0	0	0.110855	Non-sig	Non-sig
chr17	70797407	AC079441.1	-	152	3	0.0197368	84	0	0	0.490782	Non-sig	Non-sig
chr17	70797408	AC079441.1	-	153	2	0.0130719	84	0	0	0.756516	Non-sig	Non-sig
chr17	70797409	AC079441.1	-	153	3	0.0196078	84	0	0	0.493831	Non-sig	Non-sig
chr17	70797420	AC079441.1	-	151	2	0.013245	81	0	0	0.767698	Non-sig	Non-sig
chr17	70797429	AC079441.1	-	136	5	0.0367647	75	0	0	0.227139	Non-sig	Non-sig
chr17	70797430	AC079441.1	-	126	2	0.015873	68	0	0	0.764578	Non-sig	Non-sig
chr17	82410694	chr17_82410694	-	155	0	0	162	1	0.00617284	1	Non-sig	Non-sig
chr17	82410701	chr17_82410701	-	163	1	0.00613497	173	0	0	0.976211	Non-sig	Non-sig
chr17	86997309	Pigf	-	161	2	0.0124224	68	0	0	0.883972	Non-sig	Non-sig
chr17	86997312	Pigf	-	168	2	0.0119048	72	0	0	0.87686	Non-sig	Non-sig
chr17	86997349	Pigf	-	178	2	0.011236	92	0	0	0.785804	Non-sig	Non-sig
chr17	86997434	Rhoq	+	178	2	0.011236	163	1	0.00613497	1	Non-sig	Non-sig
chr17	86997435	Rhoq	+	176	5	0.0284091	159	6	0.0377358	0.86394	Non-sig	Non-sig
chr17	87991209	Fbxo11	-	50	13	0.26	68	1	0.0147059	0.000154482	Down	Regular
chr17	87991307	Fbxo11	-	27	3	0.111111	26	0	0	0.247928	Non-sig	Non-sig
chr18	6201433	Kif5b	-	134	25	0.186567	93	0	0	2.66789e-05	Down	Regular
chr18	6202261	Kif5b	-	178	0	0	107	2	0.0186916	0.272306	Non-sig	Non-sig
chr18	6202280	Kif5b	-	187	0	0	109	4	0.0366972	0.0343755	Up	Hyper
chr18	6202281	Kif5b	-	195	0	0	116	4	0.0344828	0.036652	Up	Hyper
chr18	6202284	Kif5b	-	190	0	0	113	3	0.0265487	0.0974755	Non-sig	Non-sig
chr18	6202318	Kif5b	-	190	0	0	118	3	0.0254237	0.106982	Non-sig	Non-sig
chr18	6202344	Kif5b	-	179	0	0	120	3	0.025	0.124979	Non-sig	Non-sig
chr18	6202350	Kif5b	-	175	1	0.00571429	118	4	0.0338983	0.171613	Non-sig	Non-sig
chr18	9877380	Colec12	+	106	0	0	55	2	0.0363636	0.220411	Non-sig	Non-sig
chr18	9877444	Colec12	+	112	0	0	58	1	0.0172414	0.736881	Non-sig	Non-sig
chr18	9877448	Colec12	+	111	0	0	59	1	0.0169492	0.747278	Non-sig	Non-sig
chr18	9877484	Colec12	+	109	0	0	62	1	0.016129	0.77434	Non-sig	Non-sig
chr18	9877706	Colec12	+	138	3	0.0217391	83	0	0	0.451884	Non-sig	Non-sig
chr18	9877707	Colec12	+	139	3	0.0215827	82	0	0	0.460643	Non-sig	Non-sig
chr18	9877714	Colec12	+	142	3	0.0211268	82	0	0	0.470413	Non-sig	Non-sig
chr18	9877716	Colec12	+	143	3	0.020979	81	0	0	0.479254	Non-sig	Non-sig
chr18	9877717	Colec12	+	141	3	0.0212766	81	0	0	0.472766	Non-sig	Non-sig
chr18	10813843	Mib1	+	87	5	0.0574713	41	1	0.0243902	0.705366	Non-sig	Non-sig
chr18	10813849	Mib1	+	82	8	0.097561	43	0	0	0.083198	Non-sig	Non-sig
chr18	12190583	Npc1	-	46	5	0.108696	126	0	0	0.00118251	Down	Regular
chr18	23960384	Zfp397	+	27	1	0.037037	28	1	0.0357143	1	Non-sig	Non-sig
chr18	23960636	Zfp397	+	29	1	0.0344828	30	0	0	0.986359	Non-sig	Non-sig
chr18	23960678	Zfp397	+	35	4	0.114286	34	0	0	0.12958	Non-sig	Non-sig
chr18	23960721	Zfp397	+	29	3	0.103448	36	0	0	0.167178	Non-sig	Non-sig
chr18	23960909	Zfp397	+	37	0	0	33	1	0.030303	0.954028	Non-sig	Non-sig
chr18	32102522	Iws1	+	48	3	0.0625	21	0	0	0.596171	Non-sig	Non-sig
chr18	32102523	Iws1	+	47	13	0.276596	21	1	0.047619	0.0668191	Non-sig	Non-sig
chr18	32102529	Iws1	+	58	19	0.327586	23	3	0.130435	0.128059	Non-sig	Non-sig
chr18	32102538	Iws1	+	60	3	0.05	24	0	0	0.642067	Non-sig	Non-sig
chr18	32102542	Iws1	+	60	41	0.683333	26	2	0.0769231	8.19467e-07	Down	Hyper
chr18	32102545	Iws1	+	65	4	0.0615385	26	0	0	0.466806	Non-sig	Non-sig
chr18	32102548	Iws1	+	63	0	0	25	1	0.04	0.630162	Non-sig	Non-sig
chr18	32102555	Iws1	+	63	5	0.0793651	25	0	0	0.347291	Non-sig	Non-sig
chr18	32102567	Iws1	+	66	5	0.0757576	22	0	0	0.42511	Non-sig	Non-sig
chr18	32102589	Iws1	+	66	1	0.0151515	22	0	0	1	Non-sig	Non-sig
chr18	32102590	Iws1	+	66	35	0.530303	21	3	0.142857	0.00416569	Down	Hyper
chr18	32102599	Iws1	+	67	37	0.552239	22	4	0.181818	0.00547243	Down	Hyper
chr18	32102604	Iws1	+	64	6	0.09375	23	0	0	0.297354	Non-sig	Non-sig
chr18	32102614	Iws1	+	65	4	0.0615385	22	0	0	0.54691	Non-sig	Non-sig
chr18	32102615	Iws1	+	66	10	0.151515	22	0	0	0.120806	Non-sig	Non-sig
chr18	32102624	Iws1	+	70	6	0.0857143	23	0	0	0.335783	Non-sig	Non-sig
chr18	32102625	Iws1	+	70	2	0.0285714	23	0	0	1	Non-sig	Non-sig
chr18	32102626	Iws1	+	70	11	0.157143	23	0	0	0.0984297	Non-sig	Non-sig
chr18	32102629	Iws1	+	67	12	0.179104	22	0	0	0.0760016	Non-sig	Non-sig
chr18	32230900	Map3k2	+	29	1	0.0344828	78	1	0.0128205	1	Non-sig	Non-sig
chr18	32230901	Map3k2	+	29	1	0.0344828	80	0	0	0.594823	Non-sig	Non-sig
chr18	34772842	Fam53c	+	72	2	0.0277778	56	0	0	0.590061	Non-sig	Non-sig
chr18	35185347	Ctnna1	+	26	2	0.0769231	29	0	0	0.423655	Non-sig	Non-sig
chr18	35602029	Paip2	+	30	1	0.0333333	30	0	0	1	Non-sig	Non-sig
chr18	35602040	Paip2	+	30	1	0.0333333	30	0	0	1	Non-sig	Non-sig
chr18	35602049	Paip2	+	30	1	0.0333333	30	0	0	1	Non-sig	Non-sig
chr18	35602061	Paip2	+	29	3	0.103448	32	0	0	0.202988	Non-sig	Non-sig
chr18	35602062	Paip2	+	29	6	0.206897	32	0	0	0.0226477	Down	Hyper
chr18	35602066	Paip2	+	30	1	0.0333333	30	0	0	1	Non-sig	Non-sig
chr18	35672425	Dnajc18	-	23	5	0.217391	25	0	0	0.0465729	Down	Hyper
chr18	35672432	Dnajc18	-	22	1	0.0454545	25	0	0	0.948451	Non-sig	Non-sig
chr18	35802126	Ube2d2a	+	32	0	0	23	1	0.0434783	0.867055	Non-sig	Non-sig
chr18	35802390	Ube2d2a	+	27	1	0.037037	22	0	0	1	Non-sig	Non-sig
chr18	37853380	Diaph1	-	110	2	0.0181818	134	0	0	0.393194	Non-sig	Non-sig
chr18	40218746	Yipf5	-	197	0	0	219	4	0.0182648	0.160633	Non-sig	Non-sig
chr18	42341214	Rbm27	+	38	6	0.157895	48	0	0	0.0151745	Down	Regular
chr18	44424703	Dcp2	+	53	9	0.169811	21	0	0	0.105137	Non-sig	Non-sig
chr18	44888318	Ythdc2	+	21	0	0	33	1	0.030303	1	Non-sig	Non-sig
chr18	46587990	Tmed7	-	280	1	0.00357143	332	0	0	0.931987	Non-sig	Non-sig
chr18	50135178	Hsd17b4	+	159	5	0.0314465	40	0	0	0.56814	Non-sig	Non-sig
chr18	50135180	Hsd17b4	+	158	8	0.0506329	36	0	0	0.360488	Non-sig	Non-sig
chr18	50135182	Hsd17b4	+	154	3	0.0194805	37	1	0.027027	1	Non-sig	Non-sig
chr18	50135183	Hsd17b4	+	151	10	0.0662252	34	0	0	0.2614	Non-sig	Non-sig
chr18	50135185	Hsd17b4	+	156	4	0.025641	34	0	0	0.776032	Non-sig	Non-sig
chr18	50135186	Hsd17b4	+	140	2	0.0142857	25	0	0	1	Non-sig	Non-sig
chr18	50135187	Hsd17b4	+	140	2	0.0142857	27	0	0	1	Non-sig	Non-sig
chr18	53406684	Ppic	-	371	4	0.0107817	172	0	0	0.407985	Non-sig	Non-sig
chr18	60685443	Ndst1	-	80	2	0.025	69	0	0	0.54289	Non-sig	Non-sig
chr18	60777083	Rps14	+	3051	7	0.00229433	1606	0	0	0.127731	Non-sig	Non-sig
chr18	60777087	Rps14	+	3143	5	0.00159084	1743	0	0	0.230524	Non-sig	Non-sig
chr18	60777088	Rps14	+	3146	4	0.00127146	1755	2	0.0011396	1	Non-sig	Non-sig
chr18	61588394	Csnk1a1	+	164	16	0.097561	134	0	0	0.000543122	Down	Regular
chr18	61588396	Csnk1a1	+	165	61	0.369697	139	2	0.0143885	7.89968e-14	Down	Regular
chr18	61588506	Csnk1a1	+	251	2	0.00796813	220	0	0	0.537451	Non-sig	Non-sig
chr18	61588509	Csnk1a1	+	252	3	0.0119048	218	0	0	0.300474	Non-sig	Non-sig
chr18	63544145	chr18_63544145	-	173	0	0	120	1	0.00833333	0.853828	Non-sig	Non-sig
chr18	63544146	chr18_63544146	-	174	0	0	120	2	0.0166667	0.323664	Non-sig	Non-sig
chr18	63544147	chr18_63544147	-	170	1	0.00588235	118	0	0	1	Non-sig	Non-sig
chr18	64456862	Fech	-	31	3	0.0967742	40	1	0.025	0.434217	Non-sig	Non-sig
chr18	65981919	Lman1	-	257	10	0.0389105	137	0	0	0.0452403	Down	Regular
chr18	67617972	Cep76	-	30	1	0.0333333	35	0	0	0.938025	Non-sig	Non-sig
chr18	67617976	Cep76	-	30	6	0.2	34	0	0	0.0209127	Down	Regular
chr18	73589744	Mex3c	+	123	2	0.0162602	240	2	0.00833333	0.877901	Non-sig	Non-sig
chr18	83003118	Zfp516	+	38	6	0.157895	31	1	0.0322581	0.187313	Non-sig	Non-sig
chr18	83003245	Zfp516	+	36	3	0.0833333	30	1	0.0333333	0.741664	Non-sig	Non-sig
chr19	4062915	chr19_4062915	-	36	1	0.0277778	26	1	0.0384615	1	Non-sig	Non-sig
chr19	4761083	Rbm4b	+	40	1	0.025	22	1	0.0454545	1	Non-sig	Non-sig
chr19	4761093	Rbm4b	+	38	1	0.0263158	24	0	0	1	Non-sig	Non-sig
chr19	4761105	Rbm4b	-	38	2	0.0526316	21	0	0	0.750232	Non-sig	Non-sig
chr19	4762044	Gm21992	-	35	1	0.0285714	32	0	0	1	Non-sig	Non-sig
chr19	4762051	Gm21992	-	39	1	0.025641	34	1	0.0294118	1	Non-sig	Non-sig
chr19	4762125	Gm37206	-	36	1	0.0277778	31	0	0	1	Non-sig	Non-sig
chr19	4787954	Rbm4	-	22	1	0.0454545	99	0	0	0.407451	Non-sig	Non-sig
chr19	4790860	Gm21992	-	35	3	0.0857143	24	0	0	0.384846	Non-sig	Non-sig
chr19	4790896	Gm21992	-	39	1	0.025641	29	0	0	1	Non-sig	Non-sig
chr19	5274427	Sf3b2	-	488	51	0.104508	233	2	0.00858369	8.06842e-06	Down	Regular
chr19	5275121	Sf3b2	-	366	0	0	136	1	0.00735294	0.605878	Non-sig	Non-sig
chr19	5453281	Fosl1	+	22	0	0	27	1	0.037037	1	Non-sig	Non-sig
chr19	5495073	Cfl1	+	76	3	0.0394737	52	3	0.0576923	0.957561	Non-sig	Non-sig
chr19	5796349	Malat1	-	3290	15	0.00455927	2819	2	0.000709471	0.00921685	Down	Hyper
chr19	5796350	Malat1	-	3254	20	0.00614628	2826	6	0.00212314	0.0277556	Down	Hyper
chr19	5796351	Malat1	-	3272	32	0.00977995	2825	3	0.00106195	1.53813e-05	Down	Hyper
chr19	5796352	Malat1	-	3299	20	0.00606244	2852	1	0.000350631	0.000305489	Down	Hyper
chr19	5796354	Malat1	-	3331	17	0.00510357	2838	0	0	0.000360566	Down	Hyper
chr19	5796695	Malat1	-	4004	8	0.001998	3153	0	0	0.0311583	Down	Regular
chr19	5797033	Malat1	-	3605	6	0.00166436	3531	3	0.000849618	0.524782	Non-sig	Non-sig
chr19	5797034	Malat1	-	3584	11	0.0030692	3521	3	0.000852031	0.0658363	Non-sig	Non-sig
chr19	5797035	Malat1	-	3588	9	0.00250836	3540	2	0.000564972	0.0737511	Non-sig	Non-sig
chr19	5797055	Malat1	-	3427	7	0.0020426	3296	1	0.000303398	0.0865288	Non-sig	Non-sig
chr19	5797056	Malat1	-	3416	11	0.00322014	3335	0	0	0.00290173	Down	Hyper
chr19	5797058	Malat1	-	3403	7	0.00205701	3380	1	0.000295858	0.0785395	Non-sig	Non-sig
chr19	5797155	Malat1	-	3983	23	0.00577454	3948	2	0.000506586	6.76913e-05	Down	Hyper
chr19	5797156	Malat1	-	3976	25	0.00628773	3980	0	0	1.50872e-06	Down	Hyper
chr19	5797157	Malat1	-	3959	16	0.00404142	3968	0	0	0.000171045	Down	Hyper
chr19	5797158	Malat1	-	3976	12	0.00301811	3970	3	0.000755668	0.0389593	Down	Hyper
chr19	5797159	Malat1	-	4005	10	0.00249688	3989	4	0.00100276	0.183523	Non-sig	Non-sig
chr19	5797162	Malat1	-	3863	26	0.00673052	3781	2	0.000528961	1.72382e-05	Down	Hyper
chr19	5797163	Malat1	-	3874	15	0.00387197	3777	3	0.000794281	0.0110178	Down	Hyper
chr19	5797166	Malat1	-	3901	7	0.00179441	3806	2	0.000525486	0.194559	Non-sig	Non-sig
chr19	5797324	Malat1	-	4213	9	0.00213624	3221	0	0	0.022127	Down	Hyper
chr19	5797329	Malat1	-	4146	7	0.00168837	3135	4	0.00127592	0.885503	Non-sig	Non-sig
chr19	5797330	Malat1	-	4167	8	0.00191985	3084	6	0.00194553	1	Non-sig	Non-sig
chr19	5797334	Malat1	-	4112	6	0.00145914	3005	2	0.000665557	0.529533	Non-sig	Non-sig
chr19	5797352	Malat1	-	4538	23	0.00506831	3023	3	0.000992392	0.00568783	Down	Hyper
chr19	5797355	Malat1	-	4560	13	0.00285088	3002	1	0.000333111	0.0265147	Down	Hyper
chr19	5797356	Malat1	-	4519	17	0.00376189	2991	0	0	0.00186974	Down	Hyper
chr19	5797357	Malat1	-	4486	14	0.00312082	3021	0	0	0.00510051	Down	Hyper
chr19	5797359	Malat1	-	4399	10	0.00227324	2991	1	0.000334336	0.0695622	Non-sig	Non-sig
chr19	5798178	Malat1	-	3043	4	0.00131449	2263	0	0	0.222579	Non-sig	Non-sig
chr19	5798180	Malat1	-	2995	3	0.00100167	2244	0	0	0.359596	Non-sig	Non-sig
chr19	5798191	Malat1	-	3016	3	0.000994695	2161	1	0.000462749	0.863342	Non-sig	Non-sig
chr19	5798364	Malat1	-	2373	2	0.000842815	2550	0	0	0.448093	Non-sig	Non-sig
chr19	5798384	Malat1	-	2599	11	0.0042324	2774	2	0.000720981	0.0192679	Down	Regular
chr19	5798528	Malat1	-	3253	3	0.000922226	3936	2	0.00050813	0.830953	Non-sig	Non-sig
chr19	5799069	Gm27694	-	3103	5	0.00161134	4063	1	0.000246124	0.116957	Non-sig	Non-sig
chr19	5799070	Gm27694	-	3082	14	0.0045425	4069	4	0.000983043	0.00620956	Down	Regular
chr19	5799505	Malat1	-	2303	0	0	3968	2	0.000504032	0.73083	Non-sig	Non-sig
chr19	5799507	Malat1	-	2309	3	0.00129926	3969	0	0	0.0944068	Non-sig	Non-sig
chr19	5799511	Malat1	-	2317	2	0.000863185	3949	3	0.000759686	1	Non-sig	Non-sig
chr19	5799663	Malat1	-	1753	8	0.00456361	1356	1	0.000737463	0.102547	Non-sig	Non-sig
chr19	5801708	Malat1	-	3327	22	0.00661256	2248	1	0.00044484	0.000928265	Down	Regular
chr19	5801710	Malat1	-	3231	24	0.00742804	2233	0	0	0.000107243	Down	Regular
chr19	5801711	Malat1	-	3277	17	0.00518767	2255	1	0.000443459	0.00503952	Down	Regular
chr19	5801713	Malat1	-	3262	11	0.00337216	2255	2	0.000886918	0.112008	Non-sig	Non-sig
[truncated: 2,250 more rows]

## Sheet: Hyper_edited_regions
# This table contains the pass-filter RNA editing clusters (hyper-edited regions) in DMSO and ADAR1i-124 total RNA-seq samples
# Hyper_edited_regions: the name of the RNA editing cluster (REC), indicating a hyper-edited region in the human genome
# SAMPLE_coverage: sum of A+G reads for all RNA editing sites in this hyper-edited region
# SAMPLE_editedreads: sum of edited reads (G reads) for all RNA editing sites in this hyper-edited region
# SAMPLE_editindex: the ratio of editedreads and coverage for this hyper-edited region
# Chi2_pvalue: Chi square test performed on the read numbers for this hyper-edited region
# REC_type: Compared with DMSO, is the RNA editing index of ADAR1i-124 at this region significangly DOWN, UP or Non-significant?
Hyper_edited_regions	DMSO_coverage	DMSO_editedreads	DMSO_editindex	ADAR1i-124_coverage	ADAR1i-124_editedreads	ADAR1i-124_editindex	Chi2_pvalue	REC_type
chr10_111126584_111126593	555	27	0.0486486	359	4	0.0111421	0.00407684	Down
chr10_117689541_117689555	1121	18	0.0160571	921	46	0.0499457	2.17912e-05	Up
chr10_120231420_120231496	1124	3	0.00266904	318	3	0.00943396	0.245552	Non-sig
chr10_120361505_120361553	1765	15	0.00849858	3435	4	0.00116448	9.31365e-05	Down
chr10_127067830_127067938	5184	37	0.00713735	3280	4	0.00121951	0.000252605	Down
chr10_128090254_128090259	7634	122	0.0159811	3120	2	0.000641026	2.68832e-11	Down
chr10_128800542_128800642	1321	112	0.0847843	730	14	0.0191781	5.59925e-09	Down
chr10_128808337_128808372	238	15	0.0630252	205	0	0	0.000690076	Down
chr10_128810023_128810164	520	52	0.1	503	16	0.0318091	2.12209e-05	Down
chr10_22311667_22311860	276	17	0.0615942	198	7	0.0353535	0.283399	Non-sig
chr10_23771873_23771984	381	0	0	564	1	0.00177305	1	Non-sig
chr10_29698786_29699044	4158	17	0.0040885	2608	10	0.00383436	1	Non-sig
chr10_39198647_39198732	529	9	0.0170132	204	2	0.00980392	0.703536	Non-sig
chr10_4023307_4023425	203	25	0.123153	223	4	0.0179372	3.89545e-05	Down
chr10_80685913_80685987	426	15	0.0352113	614	2	0.00325733	0.000178428	Down
chr10_80686399_80686484	335	6	0.0179104	570	0	0	0.00540863	Down
chr10_81179402_81179406	15709	2	0.000127316	19081	12	0.000628898	0.040095	Up
chr10_81180043_81180050	9391	38	0.00404643	8883	10	0.00112575	0.000206584	Down
chr10_86694390_86694404	15657	48	0.00306572	11255	6	0.000533096	8.92831e-06	Down
chr10_86836294_86836368	676	28	0.0414201	692	3	0.00433526	9.58246e-06	Down
chr10_86837227_86837334	824	92	0.11165	431	7	0.0162413	5.10055e-09	Down
chr10_91097721_91097754	1042	176	0.168906	494	6	0.0121457	1.43187e-18	Down
chr11_101605614_101605738	3176	17	0.00535264	1324	1	0.000755287	0.0491393	Down
chr11_101972527_101972725	679	8	0.011782	550	0	0	0.0280024	Down
chr11_102163659_102163666	1103	80	0.0725295	1237	3	0.00242522	1.56477e-19	Down
chr11_115523524_115523671	3548	1	0.000281849	2623	6	0.00228746	0.0534403	Non-sig
chr11_116176321_116176395	406	0	0	592	1	0.00168919	1	Non-sig
chr11_23271958_23272061	136	5	0.0367647	171	0	0	0.0380651	Down
chr11_35786782_35786885	2123	22	0.0103627	1177	20	0.0169924	0.142821	Non-sig
chr11_35787877_35787912	724	54	0.0745856	353	1	0.00283286	1.09568e-06	Down
chr11_35789236_35789327	1046	22	0.0210325	1139	2	0.00175593	3.90157e-05	Down
chr11_40702492_40702583	966	4	0.00414079	742	0	0	0.211317	Non-sig
chr11_40750087_40750164	4311	11	0.00255161	4940	1	0.000202429	0.00448278	Down
chr11_41500115_41500144	347	7	0.0201729	252	1	0.00396825	0.17859	Non-sig
chr11_48865405_48865517	8403	41	0.00487921	548	0	0	0.189362	Non-sig
chr11_50200229_50200401	10731	33	0.0030752	16737	5	0.000298739	4.25514e-09	Down
chr11_50202845_50202949	13217	4	0.000302641	35917	17	0.000473313	0.571708	Non-sig
chr11_55394505_55394522	2751	42	0.0152672	1073	1	0.000931966	0.000310316	Down
chr11_6525657_6525772	1485	0	0	1068	1	0.00093633	0.868477	Non-sig
chr11_68985922_68985982	621	200	0.322061	490	8	0.0163265	4.90037e-38	Down
chr11_69667552_69667561	12222	8	0.000654557	5042	3	0.000595002	1	Non-sig
chr11_70033881_70033985	152	20	0.131579	122	1	0.00819672	0.00033437	Down
chr11_72209514_72209643	3222	16	0.00496586	2117	2	0.000944733	0.0252082	Down
chr11_75300536_75300705	9598	944	0.0983538	3567	43	0.0120549	2.02251e-62	Down
chr11_75300964_75301093	7321	708	0.0967081	2138	53	0.0247895	9.05681e-27	Down
chr11_77532692_77532713	440	10	0.0227273	675	0	0	0.000306817	Down
chr11_77534417_77534496	634	161	0.253943	607	6	0.00988468	6.52891e-36	Down
chr11_86208954_86209034	630	7	0.0111111	615	2	0.00325203	0.192917	Non-sig
chr11_86314509_86314616	161	8	0.0496894	323	9	0.0278638	0.333599	Non-sig
chr11_86812227_86812238	2938	4	0.00136147	3179	0	0	0.113983	Non-sig
chr11_86814189_86814394	3619	2	0.000552639	4297	0	0	0.405752	Non-sig
chr11_94123672_94123714	752	41	0.0545213	467	1	0.00214133	2.44223e-06	Down
chr11_96816311_96816383	280	16	0.0571429	420	6	0.0142857	0.00304924	Down
chr12_104608950_104609059	634	4	0.00630915	861	0	0	0.0676571	Non-sig
chr12_110691049_110691269	7183	31	0.00431575	7242	1	0.000138083	2.53055e-07	Down
chr12_11239310_11239416	626	92	0.146965	559	2	0.00357782	2.05971e-19	Down
chr12_17429598_17429899	1499	269	0.179453	1644	40	0.0243309	7.96194e-48	Down
chr12_33439565_33439605	283	22	0.0777385	206	0	0	0.000107054	Down
chr12_3404616_3404660	255	2	0.00784314	248	0	0	0.490909	Non-sig
chr12_40209686_40209757	195	0	0	217	4	0.0184332	0.16091	Non-sig
chr12_40210523_40210615	675	10	0.0148148	1126	0	0	0.00016447	Down
chr12_69182838_69182850	386	3	0.00777202	188	2	0.0106383	1	Non-sig
chr12_70994589_70994680	328	44	0.134146	364	7	0.0192308	1.78803e-08	Down
chr12_73946380_73946454	1575	96	0.0609524	474	1	0.0021097	2.39702e-07	Down
chr12_73947488_73947511	421	147	0.349169	128	1	0.0078125	6.01723e-14	Down
chr12_81359067_81359318	1936	1	0.000516529	826	2	0.00242131	0.446906	Non-sig
chr12_83637498_83637795	618	36	0.0582524	648	14	0.0216049	0.00136401	Down
chr12_84330286_84330362	766	12	0.0156658	455	0	0	0.0171704	Down
chr13_14051998_14052109	858	76	0.0885781	981	1	0.00101937	2.56721e-20	Down
chr13_54499851_54499859	399	36	0.0902256	179	1	0.00558659	0.000252289	Down
chr13_55325208_55325236	5231	38	0.00726439	7406	1	0.000135026	3.55545e-12	Down
chr13_55609944_55610088	655	16	0.0244275	587	10	0.0170358	0.477747	Non-sig
chr13_58458810_58458927	2408	0	0	1890	1	0.000529101	0.903358	Non-sig
chr13_64290157_64290358	1391	183	0.13156	985	7	0.0071066	7.30492e-28	Down
chr14_21796764_21797806	4952	229	0.0462439	6728	93	0.0138228	7.10758e-26	Down
chr14_24492084_24492091	24095	15	0.000622536	17273	1	5.78938e-05	0.00861855	Down
chr14_31508160_31508244	884	2	0.00226244	1547	2	0.00129282	0.962287	Non-sig
chr14_31700608_31700783	2176	660	0.303309	1760	80	0.0454545	8.56512e-94	Down
chr14_31700920_31700938	1640	225	0.137195	934	17	0.0182013	5.29788e-23	Down
chr14_31701362_31701519	1570	309	0.196815	535	20	0.0373832	3.28209e-18	Down
chr14_34170913_34170924	873	2	0.00229095	737	0	0	0.55511	Non-sig
chr14_37121398_37121497	9045	11	0.00121614	3989	5	0.00125345	1	Non-sig
chr14_45338836_45338895	113	3	0.0265487	134	0	0	0.188611	Non-sig
chr14_47319961_47320034	1843	354	0.192078	816	26	0.0318627	2.56695e-27	Down
chr14_47322305_47322513	936	34	0.0363248	480	2	0.00416667	0.000538692	Down
chr14_52293366_52293456	848	65	0.0766509	861	0	0	3.4517e-16	Down
chr14_52294118_52294272	1034	65	0.0628627	461	5	0.010846	2.00745e-05	Down
chr14_54875113_54875379	996	106	0.106426	837	27	0.0322581	1.89077e-09	Down
chr14_61467115_61467120	374	48	0.128342	111	2	0.018018	0.00147811	Down
chr14_63142692_63142697	4783	17	0.00355425	3296	2	0.000606796	0.0141159	Down
chr14_63144922_63144952	429	11	0.025641	490	0	0	0.00110633	Down
chr14_69625890_69626064	205	38	0.185366	184	13	0.0706522	0.00139164	Down
chr14_69634803_69634873	150	2	0.0133333	213	3	0.0140845	1	Non-sig
chr14_69783934_69784096	702	6	0.00854701	442	0	0	0.126402	Non-sig
chr14_69784287_69784347	252	3	0.0119048	113	0	0	0.590813	Non-sig
chr14_75848275_75848282	5722	198	0.0346033	2126	2	0.000940734	8.12819e-17	Down
chr14_76088136_76088233	254	10	0.0393701	409	0	0	0.000202672	Down
chr14_7936041_7936140	704	2	0.00284091	1178	3	0.00254669	1	Non-sig
chr14_8799979_8799991	10634	17	0.00159865	8557	16	0.00186981	0.782994	Non-sig
chr14_99035225_99035298	752	1	0.00132979	1131	0	0	0.837155	Non-sig
chr15_62064940_62064995	743	10	0.013459	234	0	0	0.158122	Non-sig
chr15_62065443_62065526	2233	9	0.00403045	769	2	0.00260078	0.825943	Non-sig
chr15_62075121_62075166	2072	7	0.00337838	539	0	0	0.376862	Non-sig
chr15_62272060_62272194	763	23	0.0301442	600	0	0	4.55521e-05	Down
chr15_77832938_77833070	2446	56	0.0228945	2093	18	0.0086001	0.000239479	Down
chr15_78929651_78929658	31729	55	0.00173343	23532	15	0.00063743	0.00053856	Down
chr15_80932339_80932405	694	207	0.298271	770	30	0.038961	8.04092e-41	Down
chr15_80968839_80968932	759	15	0.0197628	546	0	0	0.00236022	Down
chr15_81453978_81454085	256	41	0.160156	238	4	0.0168067	7.60514e-08	Down
chr15_82173734_82173854	1247	12	0.0096231	396	0	0	0.10511	Non-sig
chr15_9197625_9197720	674	14	0.0207715	319	18	0.0564263	0.00546201	Up
chr15_9199458_9199569	876	120	0.136986	918	6	0.00653595	8.59839e-27	Down
chr15_9200826_9200936	866	35	0.0404157	263	1	0.00380228	0.00579001	Down
chr15_99319578_99319609	364	0	0	602	1	0.00166113	1	Non-sig
chr16_20124315_20124406	297	10	0.03367	288	3	0.0104167	0.103737	Non-sig
chr16_32300207_32300361	1379	338	0.245105	1218	82	0.0673235	2.25957e-34	Down
chr16_35928436_35928517	988	20	0.0202429	198	0	0	0.0860226	Non-sig
chr16_37884335_37884413	1965	12	0.00610687	3077	2	0.000649984	0.00091078	Down
chr16_37886118_37886250	1276	5	0.0039185	1114	0	0	0.100428	Non-sig
chr16_91507271_91507348	520	8	0.0153846	315	0	0	0.0649584	Non-sig
chr17_13016813_13017046	816	40	0.0490196	700	19	0.0271429	0.0391602	Down
chr17_24942263_24942324	1122	11	0.00980392	935	2	0.00213904	0.0567911	Non-sig
chr17_33928257_33928801	11835	292	0.0246726	3382	11	0.00325251	6.48631e-15	Down
chr17_34949182_34949294	1431	23	0.0160727	838	0	0	0.000517332	Down
chr17_35266285_35266388	2325	10	0.00430108	1596	2	0.00125313	0.160542	Non-sig
chr17_35267207_35267305	12668	26	0.00205242	4427	4	0.000903546	0.172693	Non-sig
chr17_35857734_35857817	253	77	0.304348	236	9	0.0381356	2.78591e-14	Down
chr17_35999913_36000194	1281	170	0.132709	1325	55	0.0415094	2.08453e-16	Down
chr17_45568932_45568952	11960	42	0.00351171	6023	28	0.00464885	0.303511	Non-sig
chr17_46667297_46667422	1983	70	0.0353001	823	9	0.0109356	0.00061045	Down
chr17_6122584_6122662	1602	655	0.408864	832	168	0.201923	2.16756e-24	Down
chr17_6123016_6123131	1896	581	0.306435	2217	335	0.151105	1.22327e-32	Down
chr17_70797320_70797430	3245	68	0.0209553	1748	0	0	2.43271e-09	Down
chr17_82410693_82410702	1265	1	0.000790514	1347	1	0.00074239	1	Non-sig
chr17_86997309_86997480	1230	13	0.0105691	954	7	0.00733753	0.57554	Non-sig
chr18_23960376_23960999	828	9	0.0108696	929	3	0.00322928	0.0987641	Non-sig
chr18_32102500_32102629	1560	263	0.16859	584	15	0.0256849	3.41405e-18	Down
chr18_35602029_35602070	238	13	0.0546218	247	0	0	0.000577136	Down
chr18_50135178_50135225	1157	35	0.0302506	248	1	0.00403226	0.0315668	Down
chr18_6202261_6202350	1469	1	0.000680735	914	23	0.0251641	2.03063e-08	Up
chr18_9877380_9877717	3461	15	0.00433401	1813	5	0.00275786	0.516548	Non-sig
chr19_17927560_17927615	1483	45	0.0303439	902	4	0.00443459	2.9577e-05	Down
chr19_4762044_4762170	279	3	0.0107527	245	1	0.00408163	0.709569	Non-sig
chr19_4787883_4787954	177	1	0.00564972	467	0	0	0.613747	Non-sig
chr19_4790860_4790909	249	4	0.0160643	174	0	0	0.242254	Non-sig
chr19_5796349_5796354	16446	104	0.00632373	14160	12	0.000847458	1.58257e-14	Down
chr19_5797033_5797166	52560	185	0.00351979	51822	26	0.000501717	4.02414e-27	Down
chr19_5797324_5797359	39140	107	0.00273378	27473	17	0.000618789	8.11433e-10	Down
chr19_5801968_5802143	33050	49	0.0014826	50666	42	0.000828958	0.00697259	Down
chr19_5802431_5802440	15733	118	0.00750016	25487	181	0.00710166	0.686633	Non-sig
chr19_59322615_59322710	395	11	0.0278481	237	2	0.00843882	0.169184	Non-sig
chr19_7535498_7535571	933	93	0.0996785	310	3	0.00967742	5.17058e-07	Down
chr19_7538109_7538178	842	89	0.105701	526	9	0.0171103	1.25293e-09	Down
chr19_7538864_7538993	684	15	0.0219298	372	2	0.00537634	0.0741403	Non-sig
chr19_8976842_8977030	310	5	0.016129	447	0	0	0.0252364	Down
chr19_8978163_8978170	2735	9	0.00329068	929	0	0	0.171621	Non-sig
chr1_128521309_128521318	1225	220	0.179592	226	39	0.172566	0.873753	Non-sig
chr1_131931469_131931574	2914	7	0.0024022	1472	0	0	0.138499	Non-sig
chr1_132025641_132025734	774	3	0.00387597	190	1	0.00526316	1	Non-sig
chr1_133137324_133137583	2912	132	0.0453297	2519	7	0.00277888	9.58546e-23	Down
chr1_133137976_133138021	1398	226	0.16166	1497	12	0.00801603	1.13108e-50	Down
chr1_13624980_13625036	511	189	0.369863	235	23	0.0978723	3.91407e-14	Down
chr1_13625719_13625827	1041	105	0.100865	819	13	0.015873	1.71565e-13	Down
chr1_143755224_143755393	1082	255	0.235675	677	43	0.0635155	1.4001e-20	Down
chr1_143755617_143755855	878	130	0.148064	1004	6	0.0059761	4.53955e-32	Down
chr1_156366273_156366280	1816	18	0.00991189	2422	5	0.00206441	0.00123871	Down
chr1_156427495_156427612	376	49	0.130319	1163	53	0.0455718	1.87389e-08	Down
chr1_156427964_156428031	173	36	0.208092	128	5	0.0390625	4.977e-05	Down
chr1_156429166_156429256	537	26	0.0484171	595	11	0.0184874	0.00780189	Down
chr1_156680019_156680091	399	7	0.0175439	372	1	0.00268817	0.093255	Non-sig
chr1_156682895_156683018	1539	25	0.0162443	1122	10	0.00891266	0.142371	Non-sig
chr1_180097633_180097766	140	2	0.0142857	144	0	0	0.465591	Non-sig
chr1_183324374_183324448	257	40	0.155642	196	0	0	1.93874e-08	Down
chr1_24612127_24612169	1535	17	0.0110749	1082	10	0.00924214	0.794469	Non-sig
chr1_24612344_24612350	500	3	0.006	835	4	0.00479042	1	Non-sig
chr1_24612794_24612876	6379	95	0.0148926	2192	2	0.000912409	1.77783e-07	Down
chr1_24614285_24614346	54746	87	0.00158916	56460	43	0.000761601	7.81965e-05	Down
chr1_24615189_24615406	82613	70	0.000847324	56844	33	0.000580536	0.0887954	Non-sig
chr1_24615698_24615711	39453	430	0.010899	14340	23	0.00160391	3.10909e-25	Down
chr1_4845738_4845830	937	2	0.00213447	769	2	0.00260078	1	Non-sig
chr1_60705064_60705073	1317	19	0.0144267	300	11	0.0366667	0.0193233	Up
chr1_7045821_7045920	176	14	0.0795455	271	20	0.0738007	0.967092	Non-sig
chr1_86345862_86345930	280	24	0.0857143	550	10	0.0181818	8.35606e-06	Down
chr1_86347084_86347225	2684	55	0.0204918	4319	21	0.00486224	1.75606e-09	Down
chr1_86347725_86347991	1139	68	0.0597015	1585	17	0.0107256	9.34046e-13	Down
chr1_86348703_86348814	505	6	0.0118812	289	0	0	0.151517	Non-sig
chr1_86350049_86350115	874	37	0.0423341	1072	6	0.00559701	9.89143e-08	Down
chr1_93585682_93585813	491	81	0.164969	314	14	0.044586	4.37365e-07	Down
chr2_104829420_104829641	3014	345	0.114466	3760	54	0.0143617	2.40362e-67	Down
chr2_104830272_104830358	986	47	0.0476673	1228	1	0.000814332	1.62393e-13	Down
chr2_104831331_104831712	5140	563	0.109533	3435	41	0.011936	8.77659e-67	Down
chr2_117179975_117179994	728	38	0.0521978	198	1	0.00505051	0.00635037	Down
chr2_120620601_120620691	304	40	0.131579	212	1	0.00471698	3.83683e-07	Down
chr2_120621168_120621232	221	5	0.0226244	122	1	0.00819672	0.585371	Non-sig
chr2_121434826_121434835	10452	35	0.00334864	5735	7	0.00122058	0.0171214	Down
chr2_121437636_121437679	15288	18	0.00117739	14592	18	0.00123355	1	Non-sig
chr2_121493195_121493261	417	42	0.100719	361	4	0.0110803	2.83383e-07	Down
chr2_121544136_121544496	694	233	0.335735	702	41	0.0584046	1.65684e-38	Down
chr2_122150996_122151000	15151	6	0.000396013	15239	15	0.000984317	0.0830815	Non-sig
chr2_13578491_13578496	14842	6	0.000404258	19143	3	0.000156715	0.291446	Non-sig
chr2_14147987_14148057	159	0	0	140	3	0.0214286	0.202759	Non-sig
chr2_144539723_144539929	577	14	0.0242634	556	1	0.00179856	0.0023086	Down
chr2_152273340_152273412	188	1	0.00531915	175	0	0	1	Non-sig
chr2_167034809_167034881	1119	2	0.00178731	707	0	0	0.690257	Non-sig
chr2_22588832_22588859	4297	65	0.0151268	3468	36	0.0103806	0.0828592	Non-sig
chr2_22589352_22589431	3573	78	0.0218304	1452	18	0.0123967	0.0356745	Down
chr2_25257475_25257608	908	21	0.0231278	1004	4	0.00398406	0.000504758	Down
chr2_26396022_26396068	1337	46	0.0344054	1220	6	0.00491803	2.80366e-07	Down
chr2_26396513_26396564	1278	25	0.0195618	1723	0	0	1.83528e-08	Down
chr2_31030318_31030408	321	29	0.0903427	273	2	0.00732601	1.36973e-05	Down
chr2_34775881_34775924	12086	49	0.00405428	6839	4	0.000584881	2.72193e-05	Down
chr2_37425815_37425955	782	69	0.0882353	690	0	0	3.58261e-15	Down
chr2_38642203_38642207	4278	223	0.0521272	2614	269	0.102907	2.87261e-15	Up
chr2_40555970_40556030	7151	78	0.0109076	3184	14	0.00439698	0.00168955	Down
chr2_40556258_40556369	4769	2	0.000419375	2911	3	0.00103057	0.577043	Non-sig
chr2_40557105_40557263	1698	13	0.00765607	1655	5	0.00302115	0.109612	Non-sig
chr2_5379335_5379353	4685	9	0.00192102	2521	6	0.00238001	0.891245	Non-sig
chr2_5869075_5869323	666	54	0.0810811	487	1	0.00205339	1.20919e-09	Down
chr2_72937184_72937237	1489	83	0.0557421	1003	0	0	6.82727e-14	Down
chr2_79124590_79124709	1398	0	0	3660	3	0.000819672	0.670766	Non-sig
chr2_83665559_83665700	313	13	0.0415335	368	3	0.00815217	0.008992	Down
chr2_91055036_91055057	2340	1	0.00042735	1167	0	0	1	Non-sig
chr2_91213949_91214082	384	71	0.184896	192	2	0.0104167	6.5977e-09	Down
chr3_103066084_103066146	843	67	0.0794781	1239	17	0.0137207	1.68554e-13	Down
chr3_109167719_109167826	5518	11	0.00199348	6085	1	0.000164339	0.00556961	Down
chr3_116629282_116629378	466	87	0.186695	239	0	0	2.32281e-12	Down
chr3_116744074_116744163	692	153	0.221098	728	69	0.0947802	9.28571e-11	Down
chr3_116744579_116744717	1054	191	0.181214	469	19	0.0405117	3.5499e-13	Down
chr3_124386001_124386017	532	6	0.0112782	231	3	0.012987	1	Non-sig
chr3_130068727_130068779	936	42	0.0448718	591	10	0.0169205	0.00529606	Down
chr3_131319696_131319768	820	0	0	691	1	0.00144718	0.931693	Non-sig
chr3_158007293_158007433	1777	53	0.0298255	1602	14	0.00873908	1.98388e-05	Down
chr3_16195833_16195872	407	15	0.036855	495	14	0.0282828	0.591546	Non-sig
chr3_40793189_40793259	3218	111	0.0344935	3882	11	0.00283359	4.17593e-24	Down
chr3_40794065_40794263	2312	56	0.0242215	2668	28	0.0104948	0.000271373	Down
chr3_50370276_50370711	1818	5	0.00275028	6143	4	0.000651148	0.0520902	Non-sig
chr3_51235497_51236221	1408	104	0.0738636	2169	82	0.0378054	3.03639e-06	Down
chr3_58590695_58590823	3246	265	0.0816389	2788	7	0.00251076	5.7385e-49	Down
chr3_62159165_62159178	2720	1	0.000367647	693	0	0	1	Non-sig
chr3_65379951_65379955	4651	27	0.0058052	2908	3	0.00103164	0.00249822	Down
chr3_70790586_70790957	1833	0	0	1734	1	0.000576701	0.977846	Non-sig
chr3_87940037_87940165	591	24	0.0406091	356	0	0	0.000274875	Down
chr3_89379215_89379279	622	61	0.0980707	497	2	0.00402414	2.91017e-11	Down
chr3_94448551_94448663	697	4	0.00573888	307	0	0	0.431692	Non-sig
chr3_95184238_95184305	220	11	0.05	168	0	0	0.00849861	Down
chr3_96624308_96624337	872	149	0.170872	528	7	0.0132576	2.33984e-19	Down
chr4_102043981_102044106	9900	16	0.00161616	7868	4	0.000508388	0.0497392	Down
chr4_103132123_103132216	122	5	0.0409836	134	0	0	0.0555508	Non-sig
chr4_108230862_108230955	669	34	0.0508221	618	12	0.0194175	0.00395526	Down
chr4_108232583_108232673	746	48	0.0643432	303	0	0	1.31831e-05	Down
chr4_129309868_129310144	5106	488	0.0955738	1635	4	0.00244648	4.24445e-36	Down
chr4_129608004_129608075	745	5	0.00671141	341	1	0.00293255	0.73484	Non-sig
chr4_132306430_132306539	615	3	0.00487805	449	3	0.00668151	1	Non-sig
chr4_145213545_145213740	516	8	0.0155039	507	0	0	0.0139045	Down
chr4_149293932_149294011	662	15	0.0226586	365	0	0	0.00865604	Down
chr4_151047576_151047679	2602	4	0.00153728	1912	1	0.000523013	0.575815	Non-sig
chr4_155620860_155621148	993	194	0.195368	1085	28	0.0258065	1.84529e-35	Down
chr4_155621691_155622006	487	115	0.23614	389	37	0.0951157	7.18066e-08	Down
chr4_155716464_155716521	179	21	0.117318	178	3	0.0168539	0.000345189	Down
chr4_155716970_155717124	153	7	0.0457516	122	0	0	0.0446547	Down
chr4_21834703_21834819	365	89	0.243836	791	29	0.0366625	9.13419e-27	Down
chr4_21836550_21836639	393	45	0.114504	329	2	0.00607903	1.00383e-08	Down
chr4_53565465_53565547	1130	47	0.0415929	766	2	0.00261097	3.36333e-07	Down
chr5_104440617_104440622	8252	32	0.00387785	1637	2	0.00122175	0.148183	Non-sig
chr5_135282355_135282481	1095	2	0.00182648	1039	0	0	0.502513	Non-sig
chr5_137062125_137062161	369	31	0.0840108	3770	14	0.00371353	4.01696e-44	Down
chr5_142669235_142669292	1120	72	0.0642857	1266	13	0.0102686	2.67725e-12	Down
chr5_142903140_142903145	11695	204	0.0174434	6730	11	0.00163447	1.29491e-21	Down
chr5_146261219_146261225	199	1	0.00502513	733	0	0	0.484262	Non-sig
chr5_150640498_150640556	215	26	0.12093	121	1	0.00826446	0.000586514	Down
chr5_151281965_151282068	566	1	0.00176678	584	0	0	0.987505	Non-sig
chr5_22725230_22725239	1754	36	0.0205245	589	14	0.0237691	0.759088	Non-sig
chr5_23710162_23710277	205	1	0.00487805	251	1	0.00398406	1	Non-sig
chr5_23823720_23823761	144	2	0.0138889	128	1	0.0078125	1	Non-sig
chr5_24058814_24058892	131	1	0.00763359	137	0	0	0.982101	Non-sig
chr5_24257039_24257417	3409	19	0.00557348	2065	5	0.00242131	0.133641	Non-sig
chr5_36002264_36002345	1867	7	0.00374933	2683	5	0.00186359	0.354369	Non-sig
chr5_36661091_36661190	581	50	0.0860585	336	23	0.0684524	0.41084	Non-sig
chr5_36795049_36795057	4532	22	0.00485437	1434	0	0	0.0166955	Down
chr5_5781547_5781572	851	21	0.0246769	303	0	0	0.0120935	Down
chr5_65543734_65543799	136	1	0.00735294	178	1	0.00561798	1	Non-sig
chr5_90358242_90358369	1008	2	0.00198413	1554	3	0.0019305	1	Non-sig
chr5_90359108_90359167	175	1	0.00571429	206	0	0	0.934851	Non-sig
chr5_92140411_92140445	469	42	0.0895522	160	12	0.075	0.686235	Non-sig
chr6_112619546_112619612	176	55	0.3125	206	1	0.00485437	8.18525e-17	Down
chr6_136489095_136489105	322	4	0.0124224	182	1	0.00549451	0.774943	Non-sig
chr6_145932764_145932816	469	0	0	236	1	0.00423729	0.726022	Non-sig
chr6_148990131_148990239	993	36	0.0362538	624	4	0.00641026	0.000322216	Down
chr6_29372555_29372582	8268	8	0.000967586	3569	6	0.00168114	0.45615	Non-sig
chr6_29374919_29374964	8074	151	0.018702	3459	2	0.000578202	1.29495e-14	Down
chr6_29375298_29375305	5387	32	0.00594023	3442	1	0.000290529	4.82224e-05	Down
chr6_49259083_49259145	245	5	0.0204082	347	0	0	0.0266566	Down
chr6_49260958_49261022	197	6	0.0304569	320	0	0	0.00657997	Down
chr6_57536401_57536481	157	0	0	211	4	0.0189573	0.220045	Non-sig
chr6_66540071_66540291	3094	1025	0.331286	1658	176	0.106152	1.04256e-64	Down
chr6_66540645_66540857	9726	1098	0.112893	11093	427	0.0384927	1.16282e-93	Down
chr6_66875417_66875548	5208	101	0.0193932	1634	28	0.0171359	0.630448	Non-sig
chr6_73015151_73015273	573	3	0.0052356	369	0	0	0.423808	Non-sig
chr6_99877635_99877642	4320	188	0.0435185	1416	2	0.00141243	3.00987e-14	Down
chr7_111080217_111080226	8863	5	0.000564143	9981	6	0.000601142	1	Non-sig
chr7_125617293_125617383	146	0	0	223	1	0.0044843	1	Non-sig
chr7_130489328_130489420	234	6	0.025641	168	2	0.0119048	0.541464	Non-sig
chr7_24475857_24475932	568	0	0	1877	5	0.00266383	0.483122	Non-sig
chr7_75772849_75772928	418	28	0.0669856	267	0	0	3.78167e-05	Down
chr7_75776362_75776437	380	7	0.0184211	349	2	0.00573066	0.224606	Non-sig
chr7_79360743_79360863	5088	323	0.0634827	2976	3	0.00100806	1.2234e-42	Down
chr7_80712022_80712098	2512	33	0.0131369	2041	1	0.000489956	1.97007e-06	Down
chr7_80712279_80712404	1614	50	0.0309789	1282	2	0.00156006	7.42817e-09	Down
chr7_92736887_92736943	143	2	0.013986	144	1	0.00694444	0.995159	Non-sig
chr8_107017716_107017801	522	111	0.212644	238	2	0.00840336	4.83636e-13	Down
chr8_107018194_107018236	803	97	0.120797	276	2	0.00724638	3.45647e-08	Down
chr8_110974381_110974645	614	74	0.120521	450	8	0.0177778	1.11738e-09	Down
chr8_111310967_111311044	270	50	0.185185	260	6	0.0230769	3.06966e-09	Down
chr8_111311448_111311815	4762	165	0.0346493	3186	10	0.00313873	1.35407e-20	Down
chr8_121843062_121843157	245	0	0	338	21	0.0621302	0.000177818	Up
chr8_124893807_124893896	976	271	0.277664	604	21	0.0347682	2.75699e-33	Down
chr8_124894116_124894190	931	307	0.329753	605	37	0.061157	1.23459e-34	Down
chr8_128732740_128732793	8678	101	0.0116386	15076	20	0.00132661	1.64421e-26	Down
chr8_71586586_71586692	2177	12	0.00551217	3178	15	0.00471995	0.837071	Non-sig
chr8_72151814_72151957	10206	18	0.00176367	9539	9	0.000943495	0.172007	Non-sig
chr8_72482214_72482721	2952	320	0.108401	2819	17	0.00603051	2.55531e-61	Down
chr8_84205311_84205336	144	11	0.0763889	231	8	0.034632	0.120869	Non-sig
chr8_88171804_88171871	314	32	0.101911	190	0	0	1.30896e-05	Down
chr8_88747825_88747979	2261	43	0.0190181	1440	5	0.00347222	8.62533e-05	Down
chr9_108337137_108337269	5557	43	0.00773799	4750	4	0.000842105	4.82861e-07	Down
chr9_116040854_116040898	1120	2	0.00178571	870	1	0.00114943	1	Non-sig
chr9_120128601_120128620	31372	136	0.00433508	31036	10	0.000322206	7.63988e-25	Down
chr9_123689960_123690039	609	6	0.00985222	219	0	0	0.312613	Non-sig
chr9_14543030_14543068	2240	22	0.00982143	2966	12	0.00404585	0.016954	Down
chr9_15316245_15316420	5635	10	0.00177462	7527	1	0.000132855	0.00349601	Down
chr9_22242577_22242818	1143	148	0.129484	723	7	0.00968188	1.44056e-19	Down
chr9_32213081_32213190	279	4	0.0143369	208	3	0.0144231	1	Non-sig
chr9_35185856_35185937	140	1	0.00714286	370	16	0.0432432	0.0800441	Non-sig
chr9_40803157_40803183	5407	29	0.00536342	9806	5	0.000509892	3.89952e-09	Down
chr9_40805162_40805182	9590	97	0.0101147	10025	9	0.000897756	3.19829e-18	Down
chr9_44294821_44294863	286	20	0.0699301	192	2	0.0104167	0.0047794	Down
chr9_45967421_45967525	1204	4	0.00332226	849	2	0.00235571	1	Non-sig
chr9_55224057_55224146	377	3	0.00795756	496	0	0	0.159629	Non-sig
chr9_64176971_64176986	29009	49	0.00168913	16920	5	0.000295508	4.84597e-05	Down
chr9_64178332_64178428	10132	30	0.00296092	8318	8	0.00096177	0.00484589	Down
chr9_67022619_67022626	3881	59	0.0152023	3831	2	0.000522057	8.81135e-13	Down
chr9_69486491_69486499	11497	11	0.000956771	9106	8	0.000878542	1	Non-sig
chr9_72727334_72727448	243	1	0.00411523	150	1	0.00666667	1	Non-sig
chr9_78478587_78478637	48149	241	0.0050053	30608	11	0.000359383	4.64086e-29	Down
chr9_78479315_78479371	110424	34	0.000307904	89294	20	0.000223979	0.318597	Non-sig
chr9_78480258_78480266	50118	34	0.000678399	31728	8	0.000252143	0.0136986	Down
chrM_10227_10233	8141	5	0.000614175	12782	6	0.00046941	0.891763	Non-sig
chrM_10408_10450	21417	18	0.000840454	19244	14	0.000727499	0.819309	Non-sig
chrM_11899_12025	21904	14	0.000639153	24316	10	0.000411252	0.384608	Non-sig
chrM_1241_1316	10328	12	0.00116189	1456	0	0	0.388422	Non-sig
chrM_13519_13583	11116	6	0.000539763	10314	4	0.000387822	0.842993	Non-sig
chrM_13742_13907	9409	7	0.000743969	9802	10	0.0010202	0.68843	Non-sig
chrM_1746_1909	4633	8	0.00172674	439	0	0	0.808664	Non-sig
chrM_2097_2318	34432	46	0.00133597	35481	41	0.00115555	0.56921	Non-sig
chrM_3621_3625	12730	23	0.00180676	9214	4	0.000434122	0.00763888	Down
chrM_4210_4346	16366	24	0.00146645	20836	12	0.000575926	0.0100487	Down
chrM_4616_4730	26792	23	0.000858465	32702	17	0.000519846	0.153762	Non-sig
chrM_6028_6212	91847	138	0.0015025	102978	115	0.00111674	0.0216113	Down
chrM_6867_6880	14580	508	0.0348422	2121	22	0.0103725	2.84109e-09	Down
chrM_7189_7389	6404	91	0.0142099	3049	29	0.00951132	0.0704237	Non-sig
chrM_7832_7967	4210	45	0.0106888	1389	18	0.012959	0.583095	Non-sig
chrM_8232_8293	3850	80	0.0207792	2463	40	0.0162404	0.232582	Non-sig
chrM_9702_9784	7308	86	0.0117679	4026	5	0.00124193	3.64801e-09	Down
chrX_106126485_106126666	194	19	0.0979381	161	0	0	0.000120656	Down
chrX_13218086_13218154	1096	2	0.00182482	930	1	0.00107527	1	Non-sig
chrX_139945374_139945498	569	28	0.0492091	359	1	0.00278552	0.000166635	Down
chrX_150983779_150983875	418	64	0.15311	436	20	0.0458716	2.6673e-07	Down
chrX_150984247_150984293	1485	158	0.106397	1132	8	0.00706714	1.21174e-24	Down
chrX_150984513_150984618	912	289	0.316886	855	37	0.0432749	2.78545e-49	Down
chrX_150985347_150985755	10331	1948	0.188559	5528	183	0.0331042	1.95476e-164	Down
chrX_37082572_37082581	5372	7	0.00130305	1984	0	0	0.23696	Non-sig
chrX_56587021_56587036	302	8	0.0264901	449	1	0.00222717	0.00794959	Down
chrX_74226649_74226869	1843	5	0.00271297	1794	1	0.000557414	0.232934	Non-sig
