# Supplementary material for: Identification of ADAR1i-124: The first effective A-to-I RNA editing inhibitor with promising cancer therapeutic potential
Source: iScience. 2026 Jan 2;29(2):114615. doi: 10.1016/j.isci.2025.114615 (PMC12834841; doi:10.1016/j.isci.2025.114615)
Supplement: Table S4. New dsRNAs induced by 5-Aza-CdR [file mmc5.xlsx]

## Sheet: New_dsRNAs_induced_by_5AZA
Table S4. New dsRNAs induced by 5-Aza-CdR.
Related to Figure 6, S11, and S12
# This table contains new dsRNAs induced by 5-AZA-CdR. Hyper edited regions were used to indicate dsRNAs
# If the normalized expression in the 5-AZA-CdR group is 1.5 folds or higher that of the DMSO group, this dsRNA is considered "induced by 5-AZA-CdR"
# chrom: the chromosome (mm10) where the hyper-edited region lies
# start: the 0-based start position of the hyper-edited region
# end: the 1-based end position of the hyper-edited region
# nExpr_DMSO: the normalized expression (normalized read counts mapped to this region) in the DMSO group
# nExpr_5AZA: the normalized expression (normalized read counts mapped to this region) in the 5-AZA-CdR group
# nExpr_5AZA_ADAR1i: the normalized expression (normalized read counts mapped to this region) in the 5-AZA-CdR + ADAR1i-124_10uM combination group
# Hyper_edited_region: the name of the hyper-edited region
# edLvl_5AZA: the overall editing level of all sites in this hyper-edited region in the 5-AZA-CdR group
# edLvl_5AZA_ADAR1i: the overall editing level of all sites in this hyper-edited region in the 5-AZA-CdR + ADAR1i-124_10uM combination group
# repChrom: the chromosome of repetitive element if this region overlaps with any record in the UCSC-RepeatMasker
# repStart: the start position of repetitive element if this region overlaps with any record in the UCSC-RepeatMasker
# repEnd: the end position of repetitive element if this region overlaps with any record in the UCSC-RepeatMasker
# repName: the name of repetitive element if this region overlaps with any record in the UCSC-RepeatMasker
# repFamily: the family of repetitive element if this region overlaps with any record in the UCSC-RepeatMasker
# repClass: the class of repetitive element if this region overlaps with any record in the UCSC-RepeatMasker
chrom	start	end	nExpr_DMSO	nExpr_5Aza	nExpr_5Aza_ADAR1i	Hyper_edited_region	edLvl_5Aza	edLvl_5Aza_ADAR1i	repChrom	repStart	repEnd	repName	repFamily	repClass
chr1	7041479	7041509	77.7934	149.19	108.447	chr1_7041480_7041509	0	0	chr1	7039770	7044572	L1_Mus2	L1	LINE
chr1	7045820	7045920	112.368	261.773	197.99	chr1_7045821_7045920	0.120035	0.126736	chr1	7045828	7045951	Lx3C	L1	LINE
chr1	7056109	7057014	318.088	565.679	491.493	chr1_7056110_7057014	0.000426864	0	chr1	7056897	7057889	L1Md_F2	L1	LINE
chr1	7057172	7057745	228.194	452.405	267.635	chr1_7057173_7057745	0.00114976	0.000667557	chr1	7056897	7057889	L1Md_F2	L1	LINE
chr1	11868181	11868299	0	13.8139	18.9036	chr1_11868182_11868299	0	0.0697674	chr1	11865267	11871851	L1_Mus2	L1	LINE
chr1	11868837	11868950	0	15.886	10.9442	chr1_11868838_11868950	0	0.02	chr1	11865267	11871851	L1_Mus2	L1	LINE
chr1	11869473	11869833	0	28.3185	10.9442	chr1_11869474_11869833	0	0.037037	chr1	11865267	11871851	L1_Mus2	L1	LINE
chr1	11870201	11870399	0	22.1022	26.863	chr1_11870202_11870399	0	0	chr1	11865267	11871851	L1_Mus2	L1	LINE
chr1	11870566	11870648	0	15.886	13.9289	chr1_11870567_11870648	0.0138889	0	chr1	11865267	11871851	L1_Mus2	L1	LINE
chr1	15554606	15554728	5.18622	8.97903	2.98477	chr1_15554607_15554728	0	0	chr1	15554564	15554926	L1_Mus3	L1	LINE
chr1	15629473	15629498	6.91496	29.6999	3.9797	chr1_15629474_15629498	0		chr1	15629448	15629581	B1_Mur4	B1	SINE
chr1	16313051	16313091	3.45748	9.66972	4.97462	chr1_16313052_16313091		0	.	-1	-1	.	.	.
chr1	17168398	17168528	0	5.52556	0	chr1_17168399_17168528			chr1	17168236	17168594	MTA_Mm	ERVL-MaLR	LTR
chr1	25018713	25018760	397.61	3311.88	1140.18	chr1_25018714_25018760	0.00987092	0.00519481	chr1	25017011	25019219	MMVL30-int	ERV1	LTR
chr1	33916345	33916419	86.4371	136.067	191.026	chr1_33916346_33916419	0.0189873	0.00591716	chr1	33916300	33916647	ORR1D1	ERVL-MaLR	LTR
chr1	34365593	34365619	12.1012	21.4115	17.9086	chr1_34365594_34365619	0.244681	0.340909	chr1	34365349	34365703	ORR1B1	ERVL-MaLR	LTR
chr1	44529368	44529481	110.639	180.962	89.5432	chr1_44529369_44529481	0	0	chr1	44529314	44529507	B2_Mm1a	B2	SINE
chr1	51466958	51467011	50.1335	77.3578	88.5483	chr1_51466959_51467011	0.0344828	0.0506993	chr1	51466868	51467037	B2_Mm2	B2	SINE
chr1	54165499	54165809	0	8.97903	0.994925	chr1_54165500_54165809	0.0625		chr1	54165458	54165854	MTC	ERVL-MaLR	LTR
chr1	67750364	67750430	0	6.21625	3.9797	chr1_67750365_67750430	0.714286		chr1	67750232	67750712	L1Md_F3	L1	LINE
chr1	82849304	82849608	60.5059	226.548	110.437	chr1_82849305_82849608	0.0813953	0.0378378	chr1	82848867	82849813	L1_Mus3	L1	LINE
chr1	82850795	82850948	57.0485	138.139	71.6346	chr1_82850796_82850948	0.028169	0.0512821	chr1	82850614	82851123	L1_Mus2	L1	LINE
chr1	84102669	84102705	15.5587	24.1743	16.9137	chr1_84102670_84102705	0	0	chr1	84102639	84102715	MTEb	ERVL-MaLR	LTR
chr1	85609726	85609815	281.785	527.691	707.391	chr1_85609727_85609815	0.000815661	0.00127986	.	-1	-1	.	.	.
chr1	91029969	91030059	13.8299	26.9371	38.8021	chr1_91029970_91030059	0.057971	0	chr1	91029915	91030272	ORR1B2	ERVL-MaLR	LTR
chr1	92020720	92020804	51.8622	80.8113	83.5737	chr1_92020721_92020804	0	0	.	-1	-1	.	.	.
chr1	101897581	101897792	19.0162	34.5347	16.9137	chr1_101897582_101897792	0.0177134	0.029703	chr1	101897484	101897873	L1_Mus1	L1	LINE
chr1	111764314	111764438	0	5.52556	3.9797	chr1_111764315_111764438			chr1	111763958	111764716	Lx4A	L1	LINE
chr1	111815668	111815831	0	9.66972	6.96447	chr1_111815669_111815831			chr1	111815127	111818894	Lx2	L1	LINE
chr1	127623868	127623993	0	7.59764	0	chr1_127623869_127623993			chr1	127623596	127624003	MTC	ERVL-MaLR	LTR
chr1	127626061	127626127	0	7.59764	0.994925	chr1_127626062_127626127		0	chr1	127626028	127626164	B4A	B4	SINE
chr1	127626567	127626867	0	11.7418	0.994925	chr1_127626568_127626867	0		chr1	127626527	127626905	MTC	ERVL-MaLR	LTR
chr1	127627672	127627927	0	11.7418	0	chr1_127627673_127627927	0		chr1	127627594	127628001	MTB	ERVL-MaLR	LTR
chr1	127634566	127634592	0	7.59764	0	chr1_127634567_127634592	0		chr1	127634589	127635046	ORR1D1-int	ERVL-MaLR	LTR
chr1	133016896	133016964	119.283	182.343	167.147	chr1_133016897_133016964	0.0693069	0.0555556	chr1	133016851	133017015	B2_Mm1a	B2	SINE
chr1	135526548	135526655	148.672	252.794	195.005	chr1_135526549_135526655	0.00473934	0	chr1	135526491	135526682	B2_Mm1a	B2	SINE
chr1	135683226	135683351	74.3359	219.641	95.5128	chr1_135683227_135683351	0	0	chr1	135683208	135683376	B2_Mm2	B2	SINE
chr1	149427396	149427448	0	10.3604	15.9188	chr1_149427397_149427448			chr1	149427219	149427507	MTC	ERVL-MaLR	LTR
chr1	149445135	149445219	0	11.0511	15.9188	chr1_149445136_149445219			chr1	149444904	149445433	L1_Mus2	L1	LINE
chr1	149445990	149446188	0	10.3604	15.9188	chr1_149445991_149446188			chr1	149445710	149446214	L1_Mus1	L1	LINE
chr1	156427494	156427612	107.182	191.322	145.259	chr1_156427495_156427612	0.125291	0.10705	chr1	156427485	156427639	B1_Mur4	B1	SINE
chr1	156600120	156600189	27.6599	53.1835	35.8173	chr1_156600121_156600189	0.0406504	0	chr1	156600074	156600444	ORR1B1	ERVL-MaLR	LTR
chr1	156600339	156600374	48.4048	94.6252	54.7209	chr1_156600340_156600374	0.0625	0.0666667	chr1	156600074	156600444	ORR1B1	ERVL-MaLR	LTR
chr1	156610624	156610665	20.7449	34.5347	38.8021	chr1_156610625_156610665	0	0	chr1	156610586	156610802	URR1B	hAT-Charlie	DNA
chr1	171300720	171300829	17.2874	37.2975	60.6904	chr1_171300721_171300829	0	0	chr1	171300694	171300884	B2_Mm1a	B2	SINE
chr1	171586693	171586745	0	21.4115	8.95432	chr1_171586694_171586745	0.117647	0.333333	.	-1	-1	.	.	.
chr1	181254695	181254721	6.91496	13.1232	8.95432	chr1_181254696_181254721	0		chr1	181254643	181254786	B1_Mus2	B1	SINE
chr1	192142414	192142498	6.91496	11.0511	4.97462	chr1_192142415_192142498	0	0.166667	chr1	192142196	192142591	MTA_Mm	ERVL-MaLR	LTR
chr1	192218344	192218395	8.64371	15.886	35.8173	chr1_192218345_192218395			.	-1	-1	.	.	.
chr1	192472138	192472219	5.18622	14.5046	30.8427	chr1_192472139_192472219		0	chr1	192472178	192472426	MTC	ERVL-MaLR	LTR
chr1	195094198	195094429	24.2024	38.6789	21.8883	chr1_195094199_195094429	0.045977	0	chr1	195094091	195094435	ORR1B2	ERVL-MaLR	LTR
chr10	9081156	9081243	0	6.90695	16.9137	chr10_9081157_9081243	0	0	chr10	9081059	9081268	MTB_Mm	ERVL-MaLR	LTR
chr10	9158516	9158669	5.18622	22.7929	23.8782	chr10_9158517_9158669	0.0484848	0.102041	chr10	9158547	9158675	RSINE1	B4	SINE
chr10	9158981	9159151	0	47.6579	33.8274	chr10_9158982_9159151	0.0292683	0.05625	chr10	9158937	9159079	RSINE1	B4	SINE
chr10	9216283	9216544	6.91496	60.0904	48.7513	chr10_9216284_9216544	0.0736434	0.0315789	chr10	9216228	9216546	ORR1A4	ERVL-MaLR	LTR
chr10	9216689	9216762	3.45748	36.6068	37.8071	chr10_9216690_9216762	0.00934579	0.0119048	chr10	9216626	9216981	ORR1B1	ERVL-MaLR	LTR
chr10	9566187	9566533	12.1012	80.1206	68.6498	chr10_9566188_9566533	0.0280374	0.0445545	chr10	9566128	9566569	MTC	ERVL-MaLR	LTR
chr10	23191830	23191878	10.3724	17.2674	2.98477	chr10_23191831_23191878	0	0	chr10	23191809	23191997	B2_Mm1t	B2	SINE
chr10	23771872	23771984	122.741	185.106	108.447	chr10_23771873_23771984	0.00304414	0.00113895	chr10	23771812	23772009	B2_Mm1t	B2	SINE
chr10	24687039	24687186	0	37.9882	14.9239	chr10_24687040_24687186	0.444444	0	chr10	24686813	24687961	IAPEz-int	ERVK	LTR
chr10	32717620	32717761	0	5.52556	1.98985	chr10_32717621_32717761	0		chr10	32717490	32717985	L1Md_F3	L1	LINE
chr10	32781813	32781992	0	8.28833	1.98985	chr10_32781814_32781992	0.0344828		chr10	32781742	32782037	L1_Mus3	L1	LINE
chr10	32850799	32850952	0	10.3604	0	chr10_32850800_32850952	0		chr10	32850765	32850968	L1Md_F2	L1	LINE
chr10	33899734	33900101	0	20.7208	32.8325	chr10_33899735_33900101	0.0685714	0	chr10	33898633	33901696	L1Md_F2	L1	LINE
chr10	33900318	33900639	0	31.7719	24.8731	chr10_33900319_33900639	0	0	chr10	33898633	33901696	L1Md_F2	L1	LINE
chr10	34742620	34742633	5.18622	46.2765	31.8376	chr10_34742621_34742633	0	0	chr10	34742177	34748573	IAPEz-int	ERVK	LTR
chr10	42255141	42255231	124.469	196.157	179.086	chr10_42255142_42255231	0.0224719	0.0144928	.	-1	-1	.	.	.
chr10	49193792	49193833	0	6.90695	0	chr10_49193793_49193833			chr10	49193759	49193910	L1M2	L1	LINE
chr10	49194501	49194530	0	6.90695	0	chr10_49194502_49194530			chr10	49194277	49195598	Lx	L1	LINE
chr10	49208866	49208908	1.72874	9.66972	0	chr10_49208867_49208908	0		chr10	49208778	49208971	B2_Mm1t	B2	SINE
chr10	49233876	49233967	0	11.7418	0	chr10_49233877_49233967			chr10	49233610	49234191	L1Md_F2	L1	LINE
chr10	49235280	49235411	0	7.59764	0	chr10_49235281_49235411			chr10	49235250	49235484	L1_Mus3	L1	LINE
chr10	49481251	49481363	0	6.90695	0.994925	chr10_49481252_49481363			.	-1	-1	.	.	.
chr10	49481815	49481882	0	8.97903	0.994925	chr10_49481816_49481882	0		.	-1	-1	.	.	.
chr10	49649287	49649515	3.45748	8.28833	0.994925	chr10_49649288_49649515	0		chr10	49649121	49649556	Lx5c	L1	LINE
chr10	49653998	49654415	0	8.28833	0.994925	chr10_49653999_49654415			chr10	49653939	49654461	Lx5b	L1	LINE
chr10	49660375	49660432	0	5.52556	0.994925	chr10_49660376_49660432			.	-1	-1	.	.	.
chr10	49664997	49665276	0	6.90695	0.994925	chr10_49664998_49665276			chr10	49664959	49665551	Lx5b	L1	LINE
chr10	49671791	49671954	0	11.0511	1.98985	chr10_49671792_49671954	0	0	chr10	49671873	49672050	RMER4B	ERVK	LTR
chr10	49672492	49672629	0	8.28833	0.994925	chr10_49672493_49672629	0		.	-1	-1	.	.	.
chr10	49707664	49707811	0	5.52556	0.994925	chr10_49707665_49707811			chr10	49706953	49707844	L1_Mus1	L1	LINE
chr10	57148098	57148212	1.72874	69.7601	98.4975	chr10_57148099_57148212	0	0	chr10	57148024	57148479	L1_Mus2	L1	LINE
chr10	76886870	76886989	39.761	91.8624	105.462	chr10_76886871_76886989	0.00520833	0	.	-1	-1	.	.	.
chr10	77561726	77561820	46.676	96.0065	139.289	chr10_77561727_77561820			chr10	77561519	77561903	ORR1B1	ERVL-MaLR	LTR
chr10	79055009	79055117	3.45748	6.90695	9.94925	chr10_79055010_79055117	0	0	chr10	79054977	79055138	Lx4B	L1	LINE
chr10	79799102	79799258	13.8299	26.2464	13.9289	chr10_79799103_79799258	0	0	chr10	79799169	79799367	B3	B2	SINE
chr10	85424726	85424888	13.8299	27.6278	13.9289	chr10_85424727_85424888	0		chr10	85424789	85424936	MTE2b	ERVL-MaLR	LTR
chr10	90374685	90374733	1.72874	8.28833	6.96447	chr10_90374686_90374733			chr10	90374687	90374826	B1F	B1	SINE
chr10	90378160	90378344	1.72874	8.97903	5.96955	chr10_90378161_90378344	0		.	-1	-1	.	.	.
chr10	90379324	90379569	1.72874	12.4325	9.94925	chr10_90379325_90379569	0	0.1	.	-1	-1	.	.	.
chr10	91106586	91106812	46.676	82.8833	17.9086	chr10_91106587_91106812	0.44721	0.0813953	chr10	91106678	91106871	B2_Mm2	B2	SINE
chr10	93703593	93703687	1.72874	14.5046	26.863	chr10_93703594_93703687	0		chr10	93703566	93703712	B1_Mur4	B1	SINE
chr10	98926371	98926511	100.267	216.878	160.183	chr10_98926372_98926511	0.0180587	0.0221239	.	-1	-1	.	.	.
chr10	104802447	104802543	0	58.0183	40.7919	chr10_104802448_104802543			chr10	104800894	104803807	L1Md_F2	L1	LINE
chr10	112287534	112287727	5.18622	10.3604	1.98985	chr10_112287535_112287727	0.230769		chr10	112287392	112288098	Lx2B	L1	LINE
chr10	112291231	112291343	3.45748	11.0511	2.98477	chr10_112291232_112291343	0	0	chr10	112291157	112291534	L1_Mus4	L1	LINE
chr10	119489343	119489437	1.72874	6.90695	0	chr10_119489344_119489437	0		chr10	119489318	119489489	B3A	B2	SINE
chr10	119617608	119617752	0	7.59764	3.9797	chr10_119617609_119617752	0	0	chr10	119617514	119617843	ORR1A2	ERVL-MaLR	LTR
chr10	119620318	119620554	0	8.28833	0	chr10_119620319_119620554	0		chr10	119620264	119620590	ORR1B2	ERVL-MaLR	LTR
chr10	120610655	120610765	22.4736	48.3486	17.9086	chr10_120610656_120610765	0.00869565	0	chr10	120610600	120610791	B2_Mm1t	B2	SINE
chr10	122691246	122691322	22.4736	38.6789	35.8173	chr10_122691247_122691322	0.0232558	0	chr10	122691211	122691405	URR1B	hAT-Charlie	DNA
chr10	122922484	122922719	32.8461	49.73	53.7259	chr10_122922485_122922719	0.0322581	0.09375	chr10	122922692	122922772	B3	B2	SINE
chr10	123300836	123301026	1.72874	7.59764	6.96447	chr10_123300837_123301026	0	0.0666667	chr10	123300180	123301064	Lx9	L1	LINE
chr10	123364084	123364184	1.72874	8.28833	4.97462	chr10_123364085_123364184	0	0	chr10	123364080	123364411	L1_Mus3	L1	LINE
chr10	127169071	127169137	247.21	404.056	383.046	chr10_127169072_127169137	0.0434783	0	chr10	127169084	127169231	B1F	B1	SINE
chr10	128799374	128799463	145.214	410.273	312.406	chr10_128799375_128799463	0.303322	0.291024	chr10	128799335	128799486	B1_Mur2	B1	SINE
chr10	128800541	128800642	354.392	897.903	447.716	chr10_128800542_128800642	0.27853	0.122875	chr10	128800517	128800664	B1_Mur3	B1	SINE
chr11	4142031	4142131	53.591	87.0275	66.6599	chr11_4142032_4142131	0.146341	0.0847458	chr11	4142130	4142363	MLT1E2	ERVL-MaLR	LTR
chr11	11762697	11762763	8.64371	14.5046	3.9797	chr11_11762698_11762763	0		chr11	11762670	11762863	B2_Mm1t	B2	SINE
chr11	14898875	14898899	3.45748	51.8021	15.9188	chr11_14898876_14898899	0	0	chr11	14897836	14899287	IAPEz-int	ERVK	LTR
chr11	20564093	20564277	53.591	110.511	61.6853	chr11_20564094_20564277	0.0315789	0.0384615	chr11	20564003	20564361	ORR1C2	ERVL-MaLR	LTR
chr11	29125422	29125554	356.121	1047.78	925.28	chr11_29125423_29125554	0.0869565	0	chr11	29124893	29126164	IAPEz-int	ERVK	LTR
chr11	46460759	46460867	24.2024	77.3578	34.8224	chr11_46460760_46460867	0.0777778	0.0555556	.	-1	-1	.	.	.
chr11	47003777	47003866	34.5748	80.8113	76.6092	chr11_47003778_47003866		0	chr11	47003766	47003859	MIRc	MIR	SINE
chr11	58966247	58966286	3.45748	10.3604	1.98985	chr11_58966248_58966286	0.860465	0	chr11	58966133	58966322	B2_Mm1a	B2	SINE
chr11	60121872	60121897	20.7449	42.1324	51.7361	chr11_60121873_60121897	0.032	0.00735294	chr11	60121803	60121942	B1_Mus1	B1	SINE
chr11	60332031	60332110	131.384	204.446	218.883	chr11_60332032_60332110	0	0	chr11	60332011	60332146	B1_Mur1	B1	SINE
chr11	61576166	61576217	62.2347	103.604	79.594	chr11_61576167_61576217	0	0.075	chr11	61576025	61576215	B2_Mm1t	B2	SINE
chr11	67507245	67507366	0	7.59764	1.98985	chr11_67507246_67507366	0		chr11	67507235	67507547	ORR1A2	ERVL-MaLR	LTR
chr11	70037038	70037221	231.651	367.449	346.234	chr11_70037039_70037221	0.0732127	0.0503597	chr11	70037099	70037252	B1_Mur2	B1	SINE
chr11	70310965	70311037	3.45748	7.59764	3.9797	chr11_70310966_70311037	0.05		chr11	70310901	70311094	B2_Mm1a	B2	SINE
chr11	74220803	74220810	1.72874	138.83	118.396	chr11_74220804_74220810	0	0	chr11	74220045	74226389	IAPEz-int	ERVK	LTR
chr11	74668356	74668543	280.056	562.225	582.031	chr11_74668357_74668543			chr11	74668488	74668633	B1_Mur4	B1	SINE
chr11	74696853	74696928	625.804	951.777	912.346	chr11_74696854_74696928	0	0	chr11	74696796	74696991	B2_Mm1t	B2	SINE
chr11	74716241	74716323	1490.17	11875.1	12599.7	chr11_74716242_74716323	0.0363196	0.0100503	chr11	74716200	74716333	B1_Mus1	B1	SINE
chr11	76618715	76618755	10.3724	32.4626	18.9036	chr11_76618716_76618755	0.233333	0.133333	chr11	76618694	76618831	B1_Mus2	B1	SINE
chr11	76619718	76619815	12.1012	60.7811	20.8934	chr11_76619719_76619815	0.159574	0.225	chr11	76619697	76619845	B1_Mur1	B1	SINE
chr11	82962563	82962657	1.72874	8.97903	41.7868	chr11_82962564_82962657	0.634921	0.546392	chr11	82962556	82962680	B1_Mus2	B1	SINE
chr11	82963199	82963299	1.72874	26.2464	87.5534	chr11_82963200_82963299	0.345794	0.298651	chr11	82963187	82963333	B1_Mus1	B1	SINE
chr11	82963455	82963686	5.18622	35.9161	139.289	chr11_82963456_82963686	0.235294	0.222812	chr11	82963629	82963747	B1_Mur1	B1	SINE
chr11	85635955	85636049	13.8299	24.1743	20.8934	chr11_85635956_85636049	0.209677	0	chr11	85635944	85636082	B1_Mur4	B1	SINE
chr11	85721660	85721751	13.8299	33.1533	22.8833	chr11_85721661_85721751	0.223529	0.08	chr11	85721635	85721776	B1_Mur1	B1	SINE
chr11	86812226	86812238	1078.73	4158.67	1732.16	chr11_86812227_86812238	0.000355254	0.00039557	chr11	86811741	86812240	RLTR6C_Mm	ERV1	LTR
chr11	86814188	86814394	1996.7	8288.33	5440.25	chr11_86814189_86814394	0.000241189	0.000371747	chr11	86812240	86815876	MMVL30-int	ERV1	LTR
chr11	86991870	86991960	15.5587	43.5138	21.8883	chr11_86991871_86991960	0	0	chr11	86991839	86991976	B1_Mus1	B1	SINE
chr11	88174941	88175035	57.0485	127.778	118.396	chr11_88174942_88175035	0	0	chr11	88174656	88175052	MTA_Mm	ERVL-MaLR	LTR
chr11	95889822	95889953	432.185	744.569	447.716	chr11_95889823_95889953	0.00596853	0	chr11	95889773	95889971	B2_Mm1a	B2	SINE
chr11	97644500	97644613	20.7449	56.637	27.8579	chr11_97644501_97644613	0.387097	0.317568	chr11	97644492	97644639	B1_Mus1	B1	SINE
chr11	97644782	97644881	32.8461	87.0275	41.7868	chr11_97644783_97644881	0.419936	0.354962	chr11	97644759	97644906	B1_Mus1	B1	SINE
chr11	99066566	99066633	8.64371	13.1232	6.96447	chr11_99066567_99066633	0.0714286	0	chr11	99066508	99066659	B1_Mus1	B1	SINE
chr11	103125801	103125887	15.5587	29.6999	15.9188	chr11_103125802_103125887	0.035461	0	chr11	103125750	103125899	B1_Mur2	B1	SINE
chr11	106483540	106483569	44.9473	111.202	108.447	chr11_106483541_106483569	0	0.0322581	chr11	106483495	106483634	B1_Mur4	B1	SINE
chr11	107251759	107251809	25.9311	40.751	20.8934	chr11_107251760_107251809			chr11	107251727	107251861	B1_Mus1	B1	SINE
chr11	108690913	108690956	15.5587	66.9974	43.7767	chr11_108690914_108690956	0.0472441	0.108696	chr11	108690843	108690982	B1_Mus1	B1	SINE
chr11	110378889	110378998	6.91496	151.953	209.929	chr11_110378890_110378998	0	0	chr11	110378834	110379024	B2_Mm1a	B2	SINE
chr11	115601834	115601897	65.6922	113.965	123.371	chr11_115601835_115601897	0.0990099	0.04	chr11	115601765	115601907	B1_Mur3	B1	SINE
chr12	3665878	3665915	60.5059	91.1717	103.472	chr12_3665879_3665915	0		chr12	3665846	3665994	B1_Mm	B1	SINE
chr12	25060269	25060305	12.1012	20.7208	22.8833	chr12_25060270_25060305	0.0294118	0.0909091	chr12	25060245	25060387	ID_B1	B4	SINE
chr12	33120507	33120586	3.45748	5.52556	2.98477	chr12_33120508_33120586	0		chr12	33120506	33120616	B3	B2	SINE
chr12	40554664	40554719	32.8461	55.9463	27.8579	chr12_40554665_40554719	0.00925926	0.027027	chr12	40554642	40554686	MLT1H	ERVL-MaLR	LTR
chr12	44501182	44501217	8.64371	13.1232	3.9797	chr12_44501183_44501217			.	-1	-1	.	.	.
chr12	64960926	64960969	65.6922	138.139	165.157	chr12_64960927_64960969	0	0	.	-1	-1	.	.	.
chr12	73315511	73315734	160.773	327.389	426.823	chr12_73315512_73315734	0.00113572	0	chr12	73315478	73315860	IAPLTR1_Mm	ERVK	LTR
chr12	76373509	76373584	119.283	188.56	93.5229	chr12_76373510_76373584	0	0	chr12	76373418	76373610	B2_Mm1a	B2	SINE
chr12	80456537	80456610	12.1012	18.6488	4.97462	chr12_80456538_80456610			chr12	80456485	80456672	B2_Mm1a	B2	SINE
chr12	80819700	80819845	53.591	100.841	76.6092	chr12_80819701_80819845	0		.	-1	-1	.	.	.
chr12	111181582	111181652	39.761	74.595	59.6955	chr12_111181583_111181652	0	0	chr12	111181568	111181739	B3	B2	SINE
chr12	111364634	111364791	79.5221	160.241	105.462	chr12_111364635_111364791	0	0.0238095	chr12	111364720	111364868	B1_Mur4	B1	SINE
chr12	116513747	116513856	43.2185	74.595	68.6498	chr12_116513748_116513856	0.0335079	0	chr12	116513704	116513882	B2_Mm1a	B2	SINE
chr12	119573821	119574243	1.72874	47.6579	18.9036	chr12_119573822_119574243	0.00446429	0	chr12	119574074	119574809	L1Md_T	L1	LINE
chr12	119575188	119575465	1.72874	11.7418	9.94925	chr12_119575189_119575465	0		chr12	119574809	119575805	L1Md_T	L1	LINE
chr12	119583977	119584054	1.72874	10.3604	5.96955	chr12_119583978_119584054	0	0	chr12	119583711	119585719	L1Md_F2	L1	LINE
chr12	119584486	119585184	1.72874	42.8231	16.9137	chr12_119584487_119585184	0.0131004	0.016129	chr12	119583711	119585719	L1Md_F2	L1	LINE
chr12	119587048	119587754	1.72874	83.574	45.7665	chr12_119587049_119587754	0.0372149	0.003125	chr12	119587038	119588198	L1_Mus4	L1	LINE
chr12	119587883	119588001	1.72874	59.3997	25.868	chr12_119587884_119588001	0.00673401	0.00934579	chr12	119587038	119588198	L1_Mus4	L1	LINE
chr13	10003899	10004049	0	24.865	2.98477	chr13_10003900_10004049	0.0294118	0.5	chr13	10003873	10004257	L1_Mus3	L1	LINE
chr13	10004997	10005109	0	24.1743	0.994925	chr13_10004998_10005109	0.0810811		chr13	10004801	10005745	L1Md_F2	L1	LINE
chr13	10255978	10256083	0	27.6278	1.98985	chr13_10255979_10256083	0		chr13	10255802	10256126	L1_Mus2	L1	LINE
chr13	10294817	10294912	0	24.865	1.98985	chr13_10294818_10294912	0.2		chr13	10294843	10294949	L2a	L2	LINE
chr13	17804155	17804365	0	5.52556	0	chr13_17804156_17804365			.	-1	-1	.	.	.
chr13	24932922	24933110	1.72874	5.52556	9.94925	chr13_24932923_24933110			chr13	24932768	24933160	MTA_Mm	ERVL-MaLR	LTR
chr13	24935832	24935995	3.45748	10.3604	15.9188	chr13_24935833_24935995	0	0	chr13	24935766	24936156	MTC	ERVL-MaLR	LTR
chr13	28404711	28404831	0	6.90695	0	chr13_28404712_28404831	0		chr13	28404614	28405079	Lx5c	L1	LINE
chr13	30534457	30534532	1.72874	6.90695	0.994925	chr13_30534458_30534532	0	0	chr13	30534284	30534618	L1_Mur2	L1	LINE
chr13	32915251	32915576	0	44.8951	95.5128	chr13_32915252_32915576	0.00480769	0.0472727	chr13	32915186	32915766	L1_Mus3	L1	LINE
chr13	33992007	33992074	19.0162	29.0092	30.8427	chr13_33992008_33992074	0	0	chr13	33991879	33992153	ORR1A3	ERVL-MaLR	LTR
chr13	43628066	43628136	12.1012	18.6488	18.9036	chr13_43628067_43628136	0		chr13	43627959	43628170	B3	B2	SINE
chr13	48505322	48505361	13.8299	28.3185	59.6955	chr13_48505323_48505361	0	0	chr13	48505267	48505415	B1_Mus2	B1	SINE
chr13	54607634	54607666	12.1012	60.0904	50.7412	chr13_54607635_54607666			.	-1	-1	.	.	.
chr13	58167069	58167182	5.18622	12.4325	26.863	chr13_58167070_58167182	0.4	0.046875	chr13	58167037	58167207	B2_Mm1t	B2	SINE
chr13	62452076	62452135	19.0162	45.5858	28.8528	chr13_62452077_62452135	0.565217	0.222222	chr13	62451544	62452141	L1Md_T	L1	LINE
chr13	67834986	67835056	0	11.7418	4.97462	chr13_67834987_67835056			chr13	67834976	67835101	MT2B	ERVL	LTR
chr13	75712840	75712949	134.842	227.929	244.751	chr13_75712841_75712949	0	0	chr13	75712779	75712975	B2_Mm1t	B2	SINE
chr13	77674346	77674370	8.64371	76.6671	4.97462	chr13_77674347_77674370	0.00581395	0.0833333	chr13	77671885	77674883	IAPEz-int	ERVK	LTR
chr13	78246590	78246673	1.72874	13.1232	9.94925	chr13_78246591_78246673	0	0	chr13	78246490	78247480	L1Md_F2	L1	LINE
chr13	85126757	85126774	43.2185	79.4299	28.8528	chr13_85126758_85126774	0.00520833	0	.	-1	-1	.	.	.
chr13	109377449	109377499	1.72874	7.59764	2.98477	chr13_109377450_109377499	0		chr13	109377428	109378170	Lx8b	L1	LINE
chr13	109595670	109595843	1.72874	5.52556	1.98985	chr13_109595671_109595843			chr13	109595604	109595955	ORR1B2	ERVL-MaLR	LTR
chr13	109918640	109918705	5.18622	8.28833	9.94925	chr13_109918641_109918705			chr13	109918602	109918760	B2_Mm2	B2	SINE
chr13	109919249	109919325	5.18622	8.28833	9.94925	chr13_109919250_109919325			chr13	109919240	109919418	B2_Mm2	B2	SINE
chr13	119738924	119738968	3.45748	13.8139	4.97462	chr13_119738925_119738968	0	0	chr13	119738845	119738997	B1_Mur4	B1	SINE
chr14	6547809	6547874	5.18622	89.7903	27.8579	chr14_6547810_6547874	0.239583	0.142857	chr14	6547777	6547919	B1_Mm	B1	SINE
chr14	12554801	12554976	0	17.2674	4.97462	chr14_12554802_12554976			.	-1	-1	.	.	.
chr14	18235759	18235866	31.1173	50.4207	61.6853	chr14_18235760_18235866	0	0	chr14	18235737	18235920	B2_Mm1a	B2	SINE
chr14	27771078	27771123	0	11.7418	0	chr14_27771079_27771123			chr14	27771054	27771569	L1_Mus3	L1	LINE
chr14	33437096	33437151	41.4898	71.8322	44.7716	chr14_33437097_33437151	0.00558659	0	chr14	33437036	33437232	URR1A	hAT-Charlie	DNA
chr14	37143444	37143484	1.72874	5.52556	0	chr14_37143445_37143484			chr14	37143382	37143541	B2_Mm1t	B2	SINE
chr14	50658876	50658914	8.64371	22.7929	0	chr14_50658877_50658914	0		chr14	50658815	50659441	IAPLTR2a2_Mm	ERVK	LTR
chr14	55080535	55080623	5.18622	9.66972	4.97462	chr14_55080536_55080623			chr14	55080516	55080653	B1_Mur1	B1	SINE
chr14	63144921	63144952	278.327	451.714	450.701	chr14_63144922_63144952	0.0203046	0.0124224	chr14	63144818	63144977	B2_Mm2	B2	SINE
chr14	63854891	63854907	1.72874	6.90695	2.98477	chr14_63854892_63854907	0.263158	0.214286	.	-1	-1	.	.	.
chr14	69279799	69280016	338.833	557.39	637.747	chr14_69279800_69280016	0	0.00980392	chr14	69279718	69280114	MTB	ERVL-MaLR	LTR
chr14	77488508	77488588	5.18622	8.28833	4.97462	chr14_77488509_77488588	0.0204082		chr14	77488451	77488644	B2_Mm1a	B2	SINE
chr14	77548761	77548870	3.45748	16.5767	5.96955	chr14_77548762_77548870	0	0	chr14	77548706	77548896	B2_Mm1t	B2	SINE
chr14	77567495	77567543	0	6.21625	1.98985	chr14_77567496_77567543			.	-1	-1	.	.	.
chr14	79085394	79085486	22.4736	33.844	47.7564	chr14_79085395_79085486	0	0.111111	chr14	79085376	79085567	B2_Mm1t	B2	SINE
chr14	93487093	93487668	0	6.90695	5.96955	chr14_93487094_93487668	0		chr14	93487031	93487707	L1_Mus2	L1	LINE
chr14	93519274	93519393	0	5.52556	4.97462	chr14_93519275_93519393			chr14	93519224	93519768	Lx	L1	LINE
chr14	93526391	93526515	0	6.90695	3.9797	chr14_93526392_93526515	0		chr14	93526037	93526553	Lx2B2	L1	LINE
chr14	93564944	93565104	0	5.52556	2.98477	chr14_93564945_93565104			chr14	93564802	93565623	L1Md_F2	L1	LINE
chr14	93566255	93566448	1.72874	5.52556	2.98477	chr14_93566256_93566448			chr14	93566160	93566477	L1Md_A	L1	LINE
chr14	93593236	93593448	0	8.97903	2.98477	chr14_93593237_93593448	0.0416667		chr14	93593097	93594117	Lx2	L1	LINE
chr14	93596856	93596978	0	6.21625	2.98477	chr14_93596857_93596978			chr14	93596679	93597138	Lx3B	L1	LINE
chr14	93612039	93612087	0	7.59764	2.98477	chr14_93612040_93612087	0		chr14	93612006	93612872	L1_Mus4	L1	LINE
chr14	93612266	93612819	0	6.21625	2.98477	chr14_93612267_93612819			chr14	93612006	93612872	L1_Mus4	L1	LINE
chr14	93664098	93664309	0	15.1953	4.97462	chr14_93664099_93664309	0		chr14	93663991	93664476	L1_Mus3	L1	LINE
chr14	93710497	93710576	1.72874	10.3604	1.98985	chr14_93710498_93710576	0.0526316		chr14	93710469	93710606	B1_Mus2	B1	SINE
chr14	93735506	93735554	1.72874	8.28833	4.97462	chr14_93735507_93735554	0	0	chr14	93735462	93735584	B1_Mur1	B1	SINE
chr14	93782074	93782274	1.72874	11.0511	5.96955	chr14_93782075_93782274	0	0	chr14	93782039	93782413	Lx	L1	LINE
chr14	93783607	93783777	1.72874	24.865	2.98477	chr14_93783608_93783777	0.0126582	0	chr14	93783527	93783799	Lx2B2	L1	LINE
chr14	119718213	119718581	0	5.52556	0	chr14_119718214_119718581			chr14	119717653	119718622	RMER1A	Other	Other
chr14	119753137	119753178	0	5.52556	0	chr14_119753138_119753178			.	-1	-1	.	.	.
chr14	119787359	119787504	0	6.21625	0	chr14_119787360_119787504			chr14	119787214	119787506	L1_Mus2	L1	LINE
chr15	3527706	3527741	39.761	106.367	86.5584	chr15_3527707_3527741	0.060241	0.03125	chr15	3527137	3527794	L1Md_F2	L1	LINE
chr15	3553233	3553515	62.2347	226.548	141.279	chr15_3553234_3553515	0.0504386	0.0123457	chr15	3553015	3555439	L1_Mus4	L1	LINE
chr15	3568734	3568819	27.6599	93.9345	64.6701	chr15_3568735_3568819	0.0144928	0.0769231	.	-1	-1	.	.	.
chr15	3569211	3569272	32.8461	91.8624	73.6244	chr15_3569212_3569272	0	0	.	-1	-1	.	.	.
chr15	25379816	25379840	62.2347	165.076	140.284	chr15_25379817_25379840	0.0666667	0	.	-1	-1	.	.	.
chr15	31314639	31314681	5.18622	49.73	18.9036	chr15_31314640_31314681	0.0666667	0	chr15	31314584	31314789	URR1A	hAT-Charlie	DNA
chr15	31333884	31333991	8.64371	37.9882	15.9188	chr15_31333885_31333991	0	0	chr15	31333835	31334059	URR1B	hAT-Charlie	DNA
chr15	41477274	41477308	5.18622	16.5767	17.9086	chr15_41477275_41477308	0.0888889	0	.	-1	-1	.	.	.
chr15	41601712	41601792	10.3724	53.8742	38.8021	chr15_41601713_41601792	0		.	-1	-1	.	.	.
chr15	43363154	43363388	0	36.6068	34.8224	chr15_43363155_43363388	0.130952	0.135135	chr15	43363055	43363668	L1Md_F2	L1	LINE
chr15	50930725	50930843	1.72874	5.52556	2.98477	chr15_50930726_50930843	0		chr15	50930676	50930868	B2_Mm1a	B2	SINE
chr15	53039595	53039655	8.64371	275.587	450.701	chr15_53039596_53039655	0.00280899	0	chr15	53039337	53039719	IAPLTR1_Mm	ERVK	LTR
chr15	53603723	53603744	3.45748	7.59764	0.994925	chr15_53603724_53603744			chr15	53603478	53603790	MTC	ERVL-MaLR	LTR
chr15	53622759	53622896	3.45748	14.5046	0	chr15_53622760_53622896	0.326531		chr15	53622749	53622838	L1_Mus1	L1	LINE
chr15	53624085	53624148	3.45748	15.886	1.98985	chr15_53624086_53624148	0	0.111111	chr15	53624110	53624960	L1_Mus1	L1	LINE
chr15	56673242	56673352	1.72874	69.7601	64.6701	chr15_56673243_56673352	0	0	chr15	56673189	56673377	B2_Mm1t	B2	SINE
chr15	75834084	75834122	63.9634	151.262	160.183	chr15_75834085_75834122	0	0	chr15	75834061	75834207	B1_Mus1	B1	SINE
chr15	76449576	76449674	13.8299	51.8021	51.7361	chr15_76449577_76449674	0	0.012987	chr15	76449555	76449699	B1_Mus2	B1	SINE
chr15	76450327	76450371	46.676	80.1206	87.5534	chr15_76450328_76450371	0.0625	0.0666667	chr15	76450301	76450440	B1_Mus1	B1	SINE
chr15	76771827	76771867	12.1012	23.4836	16.9137	chr15_76771828_76771867	0.0277778	0	chr15	76771773	76771884	PB1D9	B1	SINE
chr15	77260458	77260503	31.1173	83.574	85.5635	chr15_77260459_77260503	0	0	chr15	77260416	77260629	B2_Mm2	B2	SINE
chr15	79907501	79907602	145.214	308.05	243.757	chr15_79907502_79907602	0.0985199	0.112237	chr15	79907479	79907625	B1_Mur2	B1	SINE
chr15	80757076	80757168	13.8299	47.6579	38.8021	chr15_80757077_80757168	0.0243902	0	chr15	80756886	80757248	ORR1B2	ERVL-MaLR	LTR
chr15	83145487	83145567	143.486	234.145	180.081	chr15_83145488_83145567	0.0250991	0.0134048	chr15	83145454	83145582	B1_Mur3	B1	SINE
chr15	83487288	83487383	13.8299	49.0393	24.8731	chr15_83487289_83487383	0.3	0	chr15	83487344	83487457	B1_Mur3	B1	SINE
chr15	95014171	95014205	1.72874	14.5046	14.9239	chr15_95014172_95014205	0		chr15	95013949	95014548	L1Md_F3	L1	LINE
chr15	95881457	95881528	477.133	788.773	653.665	chr15_95881458_95881528	0.0205128	0.0120482	.	-1	-1	.	.	.
chr15	100594248	100594319	6.91496	13.8139	15.9188	chr15_100594249_100594319	0	0	chr15	100594216	100594352	B1_Mur4	B1	SINE
chr16	4299574	4299631	1.72874	8.28833	10.9442	chr16_4299575_4299631	0		chr16	4299539	4299686	B1_Mur4	B1	SINE
chr16	5052309	5052462	43.2185	74.595	67.6549	chr16_5052310_5052462	0.0530973	0.0827068	chr16	5052289	5052479	B2_Mm2	B2	SINE
chr16	12329688	12329971	0	5.52556	5.96955	chr16_12329689_12329971	0		chr16	12329210	12331059	L1Md_T	L1	LINE
chr16	12330964	12331045	0	6.90695	6.96447	chr16_12330965_12331045	0	0	chr16	12329210	12331059	L1Md_T	L1	LINE
chr16	20124314	20124406	89.8945	219.641	163.168	chr16_20124315_20124406	0.0650723	0.0789755	chr16	20124296	20124471	B3A	B2	SINE
chr16	21667614	21667646	1.72874	39.3696	12.934	chr16_21667615_21667646	0	0	chr16	21667589	21667719	RLTR12B	ERVK	LTR
chr16	21667804	21667849	1.72874	40.751	10.9442	chr16_21667805_21667849	0.047619		chr16	21667762	21667880	RLTR12B	ERVK	LTR
chr16	21883453	21883575	5.18622	10.3604	1.98985	chr16_21883454_21883575			chr16	21883420	21883637	L1M3	L1	LINE
chr16	21884387	21884483	5.18622	8.97903	1.98985	chr16_21884388_21884483			chr16	21883647	21885531	Lx9	L1	LINE
chr16	31561088	31561210	31.1173	49.0393	57.7056	chr16_31561089_31561210	0	0.015625	chr16	31561069	31561226	B2_Mm1a	B2	SINE
chr16	31563438	31563522	6.91496	90.481	87.5534	chr16_31563439_31563522	0.165957	0.186441	.	-1	-1	.	.	.
chr16	31564299	31564365	6.91496	75.9764	75.6143	chr16_31564300_31564365	0.0810811	0.0344828	.	-1	-1	.	.	.
chr16	36219658	36219733	13.8299	23.4836	7.9594	chr16_36219659_36219733	0		chr16	36219632	36219816	B2_Mm1a	B2	SINE
chr16	36270457	36270668	15.5587	98.7693	30.8427	chr16_36270458_36270668	0.130163	0	chr16	36270358	36271327	L1Md_F2	L1	LINE
chr16	52416214	52416265	133.113	257.629	192.02	chr16_52416215_52416265	0.310811	0.142857	.	-1	-1	.	.	.
chr16	52417023	52417093	146.943	301.834	200.975	chr16_52417024_52417093	0.226721	0.274194	.	-1	-1	.	.	.
chr16	53572107	53572256	5.18622	478.651	353.198	chr16_53572108_53572256	0.036228	0.0298805	chr16	53571835	53573037	IAPEz-int	ERVK	LTR
chr16	67546328	67546614	0	8.28833	0	chr16_67546329_67546614	0.0454545		chr16	67545612	67546639	Lx2	L1	LINE
chr16	72783913	72784038	1.72874	6.90695	0	chr16_72783914_72784038			chr16	72783953	72784065	B4	B4	SINE
chr16	72784492	72784603	1.72874	6.90695	0	chr16_72784493_72784603			chr16	72784353	72784580	B4	B4	SINE
chr16	77657123	77657216	20.7449	43.5138	38.8021	chr16_77657124_77657216	0.0188679	0.0169492	chr16	77656912	77657492	Lx	L1	LINE
chr16	91490586	91490731	167.688	254.176	238.782	chr16_91490587_91490731	0	0.0357143	chr16	91490583	91490765	B3	B2	SINE
chr16	91656060	91656241	138.299	392.314	487.513	chr16_91656061_91656241	0.00976801	0.00955882	.	-1	-1	.	.	.
chr17	5302440	5302515	74.3359	117.418	84.5686	chr17_5302441_5302515	0	0	.	-1	-1	.	.	.
chr17	6928419	6928520	91.6233	192.013	153.218	chr17_6928420_6928520	0.0357143	0.103448	chr17	6928369	6928546	B2_Mm2	B2	SINE
chr17	6939269	6939307	91.6233	183.034	165.157	chr17_6939270_6939307	0	0.0961538	chr17	6939209	6939356	B1_Mus1	B1	SINE
chr17	7960741	7960842	91.6233	155.406	130.335	chr17_7960742_7960842	0.0652174	0	chr17	7960715	7960896	B2_Mm2	B2	SINE
chr17	12797048	12797099	84.7083	221.022	165.157	chr17_12797049_12797099	0.00163488	0.000961538	chr17	12796986	12797205	B3	B2	SINE
chr17	12806057	12806157	81.2508	141.592	63.6752	chr17_12806058_12806157	0	0.0333333	chr17	12806030	12806221	B2_Mm1t	B2	SINE
chr17	13413750	13413802	8.64371	107.058	38.8021	chr17_13413751_13413802	0.0149254	0.0232558	chr17	13413421	13413840	IAPLTR1_Mm	ERVK	LTR
chr17	13414187	13414319	17.2874	431.684	208.934	chr17_13414188_13414319	0	0	chr17	13413840	13415151	IAPEz-int	ERVK	LTR
chr17	13417928	13418005	24.2024	232.764	185.056	chr17_13417929_13418005	0	0	chr17	13415150	13418419	IAPEz-int	ERVK	LTR
chr17	15521310	15521385	1.72874	5.52556	5.96955	chr17_15521311_15521385	0.1875	0.142857	chr17	15521279	15521337	RSINE1	B4	SINE
chr17	22731059	22731209	34.5748	55.2556	64.6701	chr17_22731060_22731209	0.04	0.0746269	.	-1	-1	.	.	.
chr17	23765790	23765872	22.4736	51.1114	56.7107	chr17_23765791_23765872	0.0142857	0	chr17	23765775	23765920	B1_Mur3	B1	SINE
chr17	23766391	23766554	25.9311	62.1625	65.665	chr17_23766392_23766554	0.0410959	0.0625	chr17	23766434	23766580	B1_Mm	B1	SINE
chr17	23766668	23766825	6.91496	49.0393	46.7615	chr17_23766669_23766825	0.0222222	0	chr17	23766722	23766914	B2_Mm1a	B2	SINE
chr17	23769851	23769941	5.18622	31.7719	50.7412	chr17_23769852_23769941	0	0	chr17	23769828	23769967	B1_Mus1	B1	SINE
chr17	24133254	24133331	22.4736	53.8742	46.7615	chr17_24133255_24133331	0	0	chr17	24133211	24133344	B1_Mur3	B1	SINE
chr17	24138617	24138797	32.8461	78.0485	81.5838	chr17_24138618_24138797	0	0	chr17	24138555	24138705	B1_Mus2	B1	SINE
chr17	24176108	24176191	6.91496	15.1953	13.9289	chr17_24176109_24176191	0.179104	0.25	chr17	24176069	24176217	B1_Mm	B1	SINE
chr17	24176441	24176494	5.18622	19.3394	28.8528	chr17_24176442_24176494	0.279279	0.130719	chr17	24176424	24176537	B1_Mus2	B1	SINE
chr17	24177728	24177822	8.64371	36.6068	27.8579	chr17_24177729_24177822	0.18	0.173077	chr17	24177698	24177850	ID_B1	B4	SINE
chr17	26965726	26965918	6.91496	19.3394	4.97462	chr17_26965727_26965918			chr17	26965829	26965946	B1_Mur4	B1	SINE
chr17	27674824	27675022	3.45748	6.90695	9.94925	chr17_27674825_27675022	0		chr17	27674991	27675126	MT2B2	ERVL	LTR
chr17	27845515	27845546	72.6071	133.304	122.376	chr17_27845516_27845546	0.125	0.1	chr17	27845456	27845593	B1_Mur3	B1	SINE
chr17	27911417	27911564	8.64371	15.886	49.7462	chr17_27911418_27911564	0	0.0208333	chr17	27911374	27911775	MTC	ERVL-MaLR	LTR
chr17	27931086	27931115	3.45748	13.1232	19.8985	chr17_27931087_27931115	0		chr17	27931005	27931140	B1_Mur4	B1	SINE
chr17	27999027	27999054	8.64371	31.0813	24.8731	chr17_27999028_27999054			chr17	27998966	27999115	B1_Mm	B1	SINE
chr17	27999329	27999374	8.64371	33.844	26.863	chr17_27999330_27999374		0	chr17	27999302	27999414	B1_Mus1	B1	SINE
chr17	28169164	28169211	5.18622	8.97903	4.97462	chr17_28169165_28169211	0.0294118	0	chr17	28169053	28169237	B3A	B2	SINE
chr17	28195521	28195587	46.676	77.3578	52.731	chr17_28195522_28195587	0	0.111111	chr17	28195497	28195647	B1_Mur3	B1	SINE
chr17	28203914	28204038	22.4736	42.1324	57.7056	chr17_28203915_28204038	0.6		chr17	28203896	28204086	B2_Mm2	B2	SINE
chr17	28239431	28239461	44.9473	163.695	152.223	chr17_28239432_28239461	0.05		chr17	28239358	28239493	B1_Mur3	B1	SINE
chr17	28266573	28266587	48.4048	189.25	185.056	chr17_28266574_28266587	0.0393701	0.037037	chr17	28266546	28266698	B1_Mur4	B1	SINE
chr17	29552856	29552965	17.2874	26.2464	36.8122	chr17_29552857_29552965	0	0	chr17	29552829	29553017	B2_Mm1a	B2	SINE
chr17	30020550	30020599	70.8784	120.872	59.6955	chr17_30020551_30020599	0	0	chr17	30020524	30020635	B1_Mus1	B1	SINE
chr17	30087769	30087856	62.2347	120.872	62.6802	chr17_30087770_30087856	0	0	chr17	30087720	30087912	B2_Mm1t	B2	SINE
chr17	30118851	30118894	58.7772	123.634	56.7107	chr17_30118852_30118894	0	0	chr17	30118733	30118916	B2_Mm2	B2	SINE
chr17	31516868	31516980	5.18622	13.8139	17.9086	chr17_31516869_31516980	0.0925926	0	chr17	31516867	31517003	B1_Mus1	B1	SINE
chr17	33687228	33687304	12.1012	20.0301	15.9188	chr17_33687229_33687304	0.227273	0	chr17	33687205	33687357	B1_Mur4	B1	SINE
chr17	33688692	33688855	15.5587	41.4417	36.8122	chr17_33688693_33688855	0.474286	0.247423	chr17	33688762	33688905	B1_Mur1	B1	SINE
chr17	33858256	33858294	3.45748	8.28833	6.96447	chr17_33858257_33858294			chr17	33858205	33858342	B1_Mus2	B1	SINE
chr17	33859024	33859061	3.45748	8.28833	6.96447	chr17_33859025_33859061			chr17	33858966	33859111	B1_Mm	B1	SINE
chr17	35266284	35266388	1799.62	5588.41	7365.43	chr17_35266285_35266388	0.00621665	0.00156958	.	-1	-1	.	.	.
chr17	35267206	35267305	2020.9	3870.65	7286.83	chr17_35267207_35267305	0.00940734	0.00320398	chr17	35267182	35267356	B2_Mm2	B2	SINE
chr17	35427718	35427793	77.7934	1757.13	3140.98	chr17_35427719_35427793	0.017134	0.00423131	chr17	35427637	35427817	B2_Mm1t	B2	SINE
chr17	35442059	35442178	81.2508	1625.2	3140.98	chr17_35442060_35442178	0.0114488	0.00822936	chr17	35442040	35442220	B2_Mm1t	B2	SINE
chr17	35955375	35955441	12.1012	27.6278	18.9036	chr17_35955376_35955441	0.178571	0.0416667	chr17	35955320	35955507	B2_Mm1a	B2	SINE
chr17	36001159	36001266	19.0162	46.9672	52.731	chr17_36001160_36001266	0.0487805	0.173913	chr17	36001150	36001289	B1_Mus2	B1	SINE
chr17	36003852	36003974	15.5587	29.6999	53.7259	chr17_36003853_36003974	0	0.0175439	chr17	36003835	36003981	B1_Mus2	B1	SINE
chr17	37076729	37076779	19.0162	36.6068	22.8833	chr17_37076730_37076779	0.0347826	0.040404	chr17	37076709	37076834	B1F2	B1	SINE
chr17	66062404	66062609	53.591	96.6972	81.5838	chr17_66062405_66062609	0.0510638	0.0151515	chr17	66062566	66062699	B1_Mur1	B1	SINE
chr17	66063099	66063161	17.2874	46.9672	40.7919	chr17_66063100_66063161	0.0111111	0.0606061	chr17	66063067	66063249	B3	B2	SINE
chr17	66509886	66509973	148.672	259.01	201.97	chr17_66509887_66509973	0	0	chr17	66509859	66510028	B2_Mm1t	B2	SINE
chr17	69158994	69159040	20.7449	32.4626	15.9188	chr17_69158995_69159040	0	0	chr17	69158968	69159152	B3	B2	SINE
chr17	87131952	87132026	74.3359	171.983	123.371	chr17_87131953_87132026	0	0	.	-1	-1	.	.	.
chr17	87133349	87133480	77.7934	175.436	119.391	chr17_87133350_87133480	0		.	-1	-1	.	.	.
chr17	92305823	92305936	0	37.2975	18.9036	chr17_92305824_92305936	0.1375	0	chr17	92305812	92306082	L1_Mm	L1	LINE
chr18	3331564	3331668	10.3724	17.9581	6.96447	chr18_3331565_3331668	0.0416667	0.0714286	chr18	3331549	3331702	B1_Mur1	B1	SINE
chr18	6759746	6759853	36.3036	67.6881	19.8985	chr18_6759747_6759853	0.00442478	0	chr18	6759696	6759879	B2_Mm1a	B2	SINE
chr18	6792649	6792866	25.9311	52.4928	42.7818	chr18_6792650_6792866	0.0707071	0.03	chr18	6792730	6792890	B4	B4	SINE
chr18	6793745	6793851	17.2874	42.8231	28.8528	chr18_6793746_6793851	0.0350877	0.04	chr18	6793639	6793876	B4	B4	SINE
chr18	9393698	9393800	283.514	447.57	407.919	chr18_9393699_9393800	0.00480769	0.013986	.	-1	-1	.	.	.
chr18	11643605	11643651	368.222	3159.93	881.503	chr18_11643606_11643651	0.0571429	0	chr18	11643141	11646030	MMVL30-int	ERV1	LTR
chr18	23346242	23346342	5.18622	40.0603	22.8833	chr18_23346243_23346342	0.0606061	0.0833333	chr18	23346205	23346626	Lx2B2	L1	LINE
chr18	23388181	23388222	1.72874	15.1953	12.934	chr18_23388182_23388222			.	-1	-1	.	.	.
chr18	23388796	23388834	1.72874	16.5767	12.934	chr18_23388797_23388834	0		.	-1	-1	.	.	.
chr18	23403136	23403345	1.72874	25.5557	16.9137	chr18_23403137_23403345	0.054878	0	chr18	23403207	23403391	MER115	hAT-Tip100	DNA
chr18	23403923	23404118	1.72874	23.4836	14.9239	chr18_23403924_23404118	0	0	chr18	23403884	23404067	MER115	hAT-Tip100	DNA
chr18	23441943	23442034	3.45748	16.5767	15.9188	chr18_23441944_23442034	0	0	.	-1	-1	.	.	.
chr18	23442267	23442314	6.91496	17.9581	13.9289	chr18_23442268_23442314			.	-1	-1	.	.	.
chr18	23453253	23453396	5.18622	29.0092	17.9086	chr18_23453254_23453396	0	0	.	-1	-1	.	.	.
chr18	36373124	36373165	53.591	81.502	80.5889	chr18_36373125_36373165			.	-1	-1	.	.	.
chr18	36374552	36374593	53.591	80.8113	81.5838	chr18_36374553_36374593		0	.	-1	-1	.	.	.
chr18	36957925	36957973	3.45748	26.9371	74.6193	chr18_36957926_36957973	0	0.166667	chr18	36957860	36958004	B1_Mus1	B1	SINE
chr18	36958405	36958449	5.18622	25.5557	72.6295	chr18_36958406_36958449			chr18	36958360	36958502	B1_Mur3	B1	SINE
chr18	37789820	37789892	108.911	386.098	283.554	chr18_37789821_37789892	0	0	chr18	37789756	37789919	ORR1C2	ERVL-MaLR	LTR
chr18	51192618	51192649	1.72874	26.9371	10.9442	chr18_51192619_51192649	0		.	-1	-1	.	.	.
chr18	58193968	58194072	0	10.3604	4.97462	chr18_58193969_58194072			chr18	58193817	58194218	MTC	ERVL-MaLR	LTR
chr18	58195130	58195166	0	10.3604	6.96447	chr18_58195131_58195166		0.857143	chr18	58194980	58195340	MTD	ERVL-MaLR	LTR
chr18	60725334	60725416	121.012	220.332	139.289	chr18_60725335_60725416	0.00892857	0	chr18	60725241	60725545	ORR1B1	ERVL-MaLR	LTR
chr18	64952068	64952309	31.1173	49.0393	52.731	chr18_64952069_64952309	0.0510204	0	chr18	64952008	64952399	MTC	ERVL-MaLR	LTR
chr18	64956135	64956343	27.6599	65.616	51.7361	chr18_64956136_64956343	0.00429185	0	chr18	64956040	64956428	MTA_Mm	ERVL-MaLR	LTR
chr18	67959337	67959415	13.8299	26.9371	15.9188	chr18_67959338_67959415	0	0	chr18	67959309	67959447	B1_Mur4	B1	SINE
chr18	89677802	89677911	0	5.52556	0	chr18_89677803_89677911			chr18	89677768	89678017	Lx	L1	LINE
chr18	89722652	89722749	0	5.52556	0.994925	chr18_89722653_89722749			chr18	89720385	89723287	L1_Mus3	L1	LINE
chr18	89723838	89723978	0	7.59764	0	chr18_89723839_89723978	0		chr18	89723665	89724161	L1VL2	L1	LINE
chr18	89729304	89729364	0	5.52556	0	chr18_89729305_89729364			.	-1	-1	.	.	.
chr18	89729991	89730087	0	8.97903	0	chr18_89729992_89730087	0.0416667		.	-1	-1	.	.	.
chr18	90106841	90106900	0	22.1022	7.9594	chr18_90106842_90106900	0.0172414	0	chr18	90106530	90107342	L1_Mus3	L1	LINE
chr19	3832553	3832602	24.2024	38.6789	23.8782	chr19_3832554_3832602	0	0	chr19	3832528	3832690	B2_Mm1a	B2	SINE
chr19	3906150	3906250	146.943	249.341	279.574	chr19_3906151_3906250	0.0234114	0.0096463	chr19	3906117	3906258	B1_Mus2	B1	SINE
chr19	3940288	3940340	36.3036	58.709	66.6599	chr19_3940289_3940340			chr19	3940252	3940403	B1_Mus2	B1	SINE
chr19	4064258	4064300	51.8622	2206.08	1114.32	chr19_4064259_4064300	0.0219182	0.00112782	chr19	4061914	4065815	MMVL30-int	ERV1	LTR
chr19	4109653	4109745	20.7449	181.653	61.6853	chr19_4109654_4109745	0	0	chr19	4109646	4109787	B1_Mur4	B1	SINE
chr19	4274413	4274469	10.3724	25.5557	13.9289	chr19_4274414_4274469	0	0	chr19	4274437	4274520	MT2B	ERVL	LTR
chr19	4460164	4460239	1.72874	9.66972	18.9036	chr19_4460165_4460239		0	chr19	4460127	4460266	B1_Mus1	B1	SINE
chr19	5290558	5290945	96.8095	222.404	123.371	chr19_5290559_5290945	0.121212	0.153153	chr19	5290920	5291102	B2_Mm2	B2	SINE
chr19	5453203	5453281	119.283	252.104	171.127	chr19_5453204_5453281	0.0372208	0.0291262	chr19	5453175	5453306	B1_Mus1	B1	SINE
chr19	5572267	5572372	43.2185	73.9043	40.7919	chr19_5572268_5572372	0	0	chr19	5572251	5572396	B1_Mus2	B1	SINE
chr19	5801967	5802143	8256.47	15296.1	13378.8	chr19_5801968_5802143	0.00129101	0.000472454	chr19	5801968	5802116	B1_Mus1	B1	SINE
chr19	5802430	5802440	5008.16	7705.39	7297.77	chr19_5802431_5802440	0.0102681	0.00168233	.	-1	-1	.	.	.
chr19	6917306	6917504	57.0485	89.0996	109.442	chr19_6917307_6917504	0.027933	0	chr19	6917418	6917532	B1_Mur4	B1	SINE
chr19	7082803	7082926	10.3724	32.4626	6.96447	chr19_7082804_7082926	0		chr19	7082790	7083011	ID_B1	B4	SINE
chr19	7328848	7328945	62.2347	112.583	79.594	chr19_7328849_7328945	0.00589971	0.029703	chr19	7328828	7328974	B1_Mus1	B1	SINE
chr19	8252459	8252487	12.1012	26.9371	11.9391	chr19_8252460_8252487			chr19	8252406	8252644	LSU-rRNA_Hsa	rRNA	rRNA
chr19	8852722	8852845	51.8622	158.169	79.594	chr19_8852723_8852845	0.34749	0.366972	chr19	8852697	8852845	B1_Mur1	B1	SINE
chr19	10245687	10245809	57.0485	118.799	119.391	chr19_10245688_10245809	0.208672	0.169643	.	-1	-1	.	.	.
chr19	10268818	10268953	39.761	89.0996	98.4975	chr19_10268819_10268953	0.225	0.04	chr19	10268897	10269029	B1_Mur1	B1	SINE
chr19	10406209	10406399	1.72874	20.7208	10.9442	chr19_10406210_10406399	0	0	chr19	10406127	10406499	MTD	ERVL-MaLR	LTR
chr19	10408085	10408294	5.18622	13.1232	6.96447	chr19_10408086_10408294	0.105263	0	chr19	10408075	10408437	MTD	ERVL-MaLR	LTR
chr19	21424992	21425057	3.45748	6.90695	0.994925	chr19_21424993_21425057			.	-1	-1	.	.	.
chr19	26629286	26629354	34.5748	90.481	71.6346	chr19_26629287_26629354	0	0	chr19	26629260	26629400	B1_Mur4	B1	SINE
chr19	27231551	27231668	223.008	355.017	269.625	chr19_27231552_27231668	0.0376712	0.0729927	.	-1	-1	.	.	.
chr19	27232267	27232506	238.566	363.305	260.67	chr19_27232268_27232506	0.0338346	0.0606061	.	-1	-1	.	.	.
chr19	32984778	32984896	314.631	1681.15	387.026	chr19_32984779_32984896	0.00169205	0.000618812	chr19	32984752	32984945	B2_Mm1t	B2	SINE
chr19	38543016	38543060	76.0646	129.851	81.5838	chr19_38543017_38543060	0	0	chr19	38542934	38543122	B2_Mm1a	B2	SINE
chr19	39030883	39031012	1.72874	10.3604	15.9188	chr19_39030884_39031012	0	0.0227273	chr19	39030800	39031098	L1_Mus3	L1	LINE
chr19	46369944	46370036	3.45748	6.90695	2.98477	chr19_46369945_46370036			chr19	46369916	46370062	B1_Mus1	B1	SINE
chr19	59713459	59713535	24.2024	93.9345	29.8477	chr19_59713460_59713535	0.0149701	0	chr19	59713402	59713561	B2_Mm2	B2	SINE
chr2	3136155	3136192	12.1012	42.1324	24.8731	chr2_3136156_3136192	0.0172414	0	chr2	3136062	3136254	B2_Mm1a	B2	SINE
chr2	3142154	3142269	10.3724	35.9161	23.8782	chr2_3142155_3142269	0	0	chr2	3141930	3142326	ORR1B1	ERVL-MaLR	LTR
chr2	3146271	3146428	22.4736	58.0183	28.8528	chr2_3146272_3146428	0.0833333	0.0285714	chr2	3146265	3146554	ORR1B2	ERVL-MaLR	LTR
chr2	4442367	4442501	236.838	419.942	480.549	chr2_4442368_4442501	0.0211864	0.00549451	.	-1	-1	.	.	.
chr2	5792796	5792960	1.72874	7.59764	5.96955	chr2_5792797_5792960	0		chr2	5792627	5793023	ORR1B2	ERVL-MaLR	LTR
chr2	8534521	8534591	13.8299	364.687	320.366	chr2_8534522_8534591	0	0	chr2	8528836	8535221	IAPEz-int	ERVK	LTR
chr2	11738146	11738273	3.45748	8.97903	6.96447	chr2_11738147_11738273	0	0	chr2	11737945	11738328	ORR1B1	ERVL-MaLR	LTR
chr2	14148680	14148762	32.8461	55.2556	51.7361	chr2_14148681_14148762	0.356275	0.210191	chr2	14148649	14148794	B1_Mur1	B1	SINE
chr2	16393207	16393368	0	6.21625	0	chr2_16393208_16393368			chr2	16392609	16393542	L1_Mus2	L1	LINE
chr2	21216292	21216476	0	11.7418	5.96955	chr2_21216293_21216476	0	0.0740741	chr2	21216272	21216422	B1_Mur3	B1	SINE
chr2	24612289	24612416	0	5.52556	7.9594	chr2_24612290_24612416			chr2	24612076	24612437	ORR1B2	ERVL-MaLR	LTR
chr2	25606154	25606247	91.6233	140.211	169.137	chr2_25606155_25606247	0.154135	0.0615836	chr2	25606127	25606264	B1_Mur4	B1	SINE
chr2	32791785	32791818	209.178	315.647	315.391	chr2_32791786_32791818	0.0263158	0	chr2	32791709	32791870	B1_Mur4	B1	SINE
chr2	33118022	33118143	5.18622	8.28833	2.98477	chr2_33118023_33118143			chr2	33117887	33118284	MTA_Mm	ERVL-MaLR	LTR
chr2	33330974	33331011	13.8299	26.2464	36.8122	chr2_33330975_33331011	0.2	0.0571429	chr2	33330888	33331031	B1_Mur2	B1	SINE
chr2	33358478	33358546	5.18622	11.7418	5.96955	chr2_33358479_33358546	0		chr2	33358419	33358562	B1_Mur4	B1	SINE
chr2	35629682	35629735	0	13.8139	10.9442	chr2_35629683_35629735			chr2	35629566	35629781	B3	B2	SINE
chr2	35630806	35630859	0	16.5767	11.9391	chr2_35630807_35630859	0		chr2	35630771	35630926	B2_Mm2	B2	SINE
chr2	36251664	36251781	413.169	624.388	491.493	chr2_36251665_36251781	0.0148221	0.0140318	chr2	36251648	36251781	B1_Mur1	B1	SINE
chr2	36254854	36254993	27.6599	87.7182	50.7412	chr2_36254855_36254993	0.369492	0.302083	chr2	36254880	36255008	B1_Mur3	B1	SINE
chr2	38208319	38208451	36.3036	58.709	78.599	chr2_38208320_38208451	0	0	chr2	38208438	38208478	A-rich	Low_complexity	Low_complexity
chr2	38827765	38827817	22.4736	35.9161	38.8021	chr2_38827766_38827817	0.0273973	0.0181818	chr2	38827704	38827849	MIRb	MIR	SINE
chr2	39105011	39105049	36.3036	81.502	50.7412	chr2_39105012_39105049	0.016129	0.36	chr2	39104959	39105070	B1_Mur3	B1	SINE
chr2	39158717	39158839	22.4736	36.6068	46.7615	chr2_39158718_39158839	0	0.162791	chr2	39158631	39158988	MTD	ERVL-MaLR	LTR
chr2	41291289	41291399	0	6.21625	3.9797	chr2_41291290_41291399		0	chr2	41290667	41291470	Lx	L1	LINE
chr2	41636094	41636140	0	10.3604	7.9594	chr2_41636095_41636140	0	0	.	-1	-1	.	.	.
chr2	48058905	48058992	3.45748	6.90695	0	chr2_48058906_48058992	0.162791		chr2	48058727	48059033	L1Md_F2	L1	LINE
chr2	54770961	54771018	1.72874	6.21625	0	chr2_54770962_54771018			.	-1	-1	.	.	.
chr2	54772471	54772566	1.72874	6.21625	0	chr2_54772472_54772566			chr2	54772170	54772587	Lx	L1	LINE
chr2	59624574	59624694	38.0323	97.3879	69.6447	chr2_59624575_59624694	0	0	chr2	59624549	59624736	B2_Mm1a	B2	SINE
chr2	60891388	60891402	186.704	293.545	340.264	chr2_60891389_60891402	0	0.0446429	.	-1	-1	.	.	.
chr2	72048800	72048956	0	21.4115	7.9594	chr2_72048801_72048956	0	0	chr2	72048628	72049004	Lx6	L1	LINE
chr2	72050060	72050235	5.18622	17.9581	5.96955	chr2_72050061_72050235	0		chr2	72049010	72050274	L1_Mus3	L1	LINE
chr2	72105464	72105678	5.18622	26.9371	11.9391	chr2_72105465_72105678	0		chr2	72105547	72105740	B3	B2	SINE
chr2	72164971	72165123	13.8299	44.8951	16.9137	chr2_72164972_72165123			chr2	72165031	72165069	(CA)n	Simple_repeat	Simple_repeat
chr2	72165835	72165894	13.8299	42.1324	16.9137	chr2_72165836_72165894			.	-1	-1	.	.	.
chr2	72981776	72981871	10.3724	31.7719	15.9188	chr2_72981777_72981871	0.125	0	chr2	72981797	72981914	B4	B4	SINE
chr2	73505568	73505617	58.7772	93.2438	68.6498	chr2_73505569_73505617	0	0.025641	chr2	73505522	73505670	B1_Mm	B1	SINE
chr2	76513747	76513859	5.18622	50.4207	22.8833	chr2_76513748_76513859	0		chr2	76513635	76514228	MT2B	ERVL	LTR
chr2	79124589	79124709	274.87	944.87	682.518	chr2_79124590_79124709	0.000492999	0	chr2	79124564	79124750	B2_Mm1t	B2	SINE
chr2	79985233	79985250	0	11.0511	3.9797	chr2_79985234_79985250	0		.	-1	-1	.	.	.
chr2	81462618	81462625	8.64371	47.6579	12.934	chr2_81462619_81462625	0	0	chr2	81460789	81463529	IAPEz-int	ERVK	LTR
chr2	82191060	82191113	0	5.52556	0	chr2_82191061_82191113	0		chr2	82191015	82191185	L1Md_F3	L1	LINE
chr2	90947125	90947201	89.8945	148.499	148.244	chr2_90947126_90947201	0.0044843	0	chr2	90947108	90947290	B3	B2	SINE
chr2	94401075	94401172	46.676	109.13	99.4925	chr2_94401076_94401172	0	0	.	-1	-1	.	.	.
chr2	94402296	94402380	43.2185	112.583	102.477	chr2_94402297_94402380	0	0	.	-1	-1	.	.	.
chr2	102727161	102727209	3.45748	5.52556	5.96955	chr2_102727162_102727209			.	-1	-1	.	.	.
chr2	104668264	104668308	5.18622	8.97903	9.94925	chr2_104668265_104668308	0.23913	0.0851064	chr2	104668240	104668383	B1_Mus1	B1	SINE
chr2	105561995	105562079	46.676	463.456	379.066	chr2_105561996_105562079	0.0526316	0.070922	chr2	105559462	105562677	IAPEz-int	ERVK	LTR
chr2	110728452	110728511	6.91496	15.886	7.9594	chr2_110728453_110728511	0		chr2	110728463	110728666	URR1B	hAT-Charlie	DNA
chr2	110749365	110749427	1.72874	11.7418	6.96447	chr2_110749366_110749427	0	0	chr2	110749246	110749536	L1_Mur1	L1	LINE
chr2	110749735	110749849	1.72874	10.3604	7.9594	chr2_110749736_110749849		0	chr2	110749531	110750782	Lx7	L1	LINE
chr2	110833197	110833306	12.1012	18.6488	7.9594	chr2_110833198_110833306	0		chr2	110833143	110833332	B2_Mm1a	B2	SINE
chr2	116031160	116031277	34.5748	107.748	134.315	chr2_116031161_116031277	0	0	.	-1	-1	.	.	.
chr2	116033321	116033359	39.761	109.13	125.36	chr2_116033322_116033359	0	0	.	-1	-1	.	.	.
chr2	119608382	119608501	3.45748	5.52556	5.96955	chr2_119608383_119608501			chr2	119608336	119608526	B2_Mm1a	B2	SINE
chr2	122150995	122151000	7329.86	11629.9	16149.6	chr2_122150996_122151000	0.00242276	0.000739424	.	-1	-1	.	.	.
chr2	130884616	130884732	31.1173	52.4928	49.7462	chr2_130884617_130884732	0	0	chr2	130884213	130884910	Lx3_Mus	L1	LINE
chr2	130898958	130899195	50.1335	89.0996	67.6549	chr2_130898959_130899195	0.0396476	0.0666667	chr2	130898861	130899262	ORR1C2	ERVL-MaLR	LTR
chr2	130901751	130901840	38.0323	61.4718	56.7107	chr2_130901752_130901840	0.0151515	0	chr2	130901518	130901883	ORR1D1	ERVL-MaLR	LTR
chr2	150195060	150195159	0	6.90695	9.94925	chr2_150195061_150195159		0.227273	chr2	150195034	150195179	B1_Mus1	B1	SINE
chr2	150334777	150334879	13.8299	47.6579	37.8071	chr2_150334778_150334879	0.00558659	0.0686275	chr2	150334588	150335103	L1Md_F2	L1	LINE
chr2	151949948	151950073	318.088	1697.04	622.823	chr2_151949949_151950073	0	0	chr2	151949930	151950127	B2_Mm1t	B2	SINE
chr2	153185679	153185721	195.348	361.924	269.625	chr2_153185680_153185721	0.0201005	0	.	-1	-1	.	.	.
chr2	153186838	153186913	197.076	372.284	283.554	chr2_153186839_153186913	0.00917431	0.00775194	.	-1	-1	.	.	.
chr2	156629586	156629604	3.45748	5.52556	1.98985	chr2_156629587_156629604			chr2	156629480	156629679	B3	B2	SINE
chr2	156631942	156632010	3.45748	5.52556	1.98985	chr2_156631943_156632010			chr2	156631859	156632073	B3	B2	SINE
chr2	156729526	156729592	100.267	158.86	178.092	chr2_156729527_156729592	0	0	chr2	156729514	156729647	B1_Mur2	B1	SINE
chr2	157558639	157558703	10.3724	49.0393	26.863	chr2_157558640_157558703	0.0769231	0.25	.	-1	-1	.	.	.
chr2	158377483	158377573	0	22.1022	12.934	chr2_158377484_158377573			chr2	158377452	158377598	B1_Mus2	B1	SINE
chr2	158378917	158378997	0	22.1022	8.95432	chr2_158378918_158378997			chr2	158378897	158379033	B1_Mur3	B1	SINE
chr2	158383541	158383658	3.45748	47.6579	6.96447	chr2_158383542_158383658	0.0162162	0	chr2	158383512	158383691	B2_Mm2	B2	SINE
chr2	160637643	160637768	6.91496	64.9253	45.7665	chr2_160637644_160637768	0.1875	0.0714286	chr2	160635382	160638100	IAPEz-int	ERVK	LTR
chr2	165031824	165031864	24.2024	40.0603	38.8021	chr2_165031825_165031864	0.00704225	0	.	-1	-1	.	.	.
chr2	165788427	165788465	235.109	385.408	285.543	chr2_165788428_165788465		0.0526316	chr2	165788367	165788513	B1_Mus1	B1	SINE
chr2	167506393	167506453	55.3197	100.841	109.442	chr2_167506394_167506453	0.072	0	chr2	167506377	167506518	B1_Mur2	B1	SINE
chr2	175007061	175007172	3.45748	38.6789	25.868	chr2_175007062_175007172	0	0.0147059	chr2	175007035	175007213	B2_Mm2	B2	SINE
chr2	175007761	175007865	1.72874	44.8951	26.863	chr2_175007762_175007865	0	0	chr2	175007730	175007920	B2_Mm1a	B2	SINE
chr2	175021433	175021561	0	46.2765	26.863	chr2_175021434_175021561	0.0862069	0	.	-1	-1	.	.	.
chr2	181498212	181498281	124.469	219.641	263.655	chr2_181498213_181498281	0.125	0.0967742	chr2	181498186	181498332	B1_Mm	B1	SINE
chr2	181526902	181527026	65.6922	109.13	115.411	chr2_181526903_181527026	0	0.025641	chr2	181526976	181527149	B3	B2	SINE
chr2	181877399	181877468	1.72874	8.28833	5.96955	chr2_181877400_181877468	0.04	0	.	-1	-1	.	.	.
chr3	6775408	6775586	3.45748	34.5347	14.9239	chr3_6775409_6775586	0.235669	0.185185	chr3	6775306	6775610	L1_Mus2	L1	LINE
chr3	12553142	12553299	0	57.3276	28.8528	chr3_12553143_12553299	0.0803571	0.12069	chr3	12553042	12554457	L1_Mus2	L1	LINE
chr3	12572183	12572373	3.45748	76.6671	30.8427	chr3_12572184_12572373	0.0664653	0.0454545	chr3	12571504	12573678	Lx3_Mus	L1	LINE
chr3	12651290	12651426	3.45748	17.2674	11.9391	chr3_12651291_12651426	0	0	chr3	12651121	12651479	L1Md_F3	L1	LINE
chr3	28587459	28587619	3.45748	7.59764	8.95432	chr3_28587460_28587619	0		chr3	28587195	28587658	RMER17C2	ERVK	LTR
chr3	28587732	28587865	3.45748	11.0511	10.9442	chr3_28587733_28587865	0.133333	0.285714	chr3	28587703	28587901	RMER17C	ERVK	LTR
chr3	32604399	32604618	24.2024	47.6579	44.7716	chr3_32604400_32604618	0.179487	0.135135	chr3	32604308	32604673	ORR1D1	ERVL-MaLR	LTR
chr3	36092336	36092574	10.3724	17.2674	10.9442	chr3_36092337_36092574	0.1	0	chr3	36092225	36092845	L1_Mus1	L1	LINE
chr3	36093530	36093861	5.18622	15.1953	10.9442	chr3_36093531_36093861	0.545455	0	chr3	36093330	36094235	Lx2B2	L1	LINE
chr3	50370275	50370711	703.598	1110.64	1253.6	chr3_50370276_50370711	0.00180709	0.00254633	.	-1	-1	.	.	.
chr3	51246604	51246675	65.6922	221.022	199.98	chr3_51246605_51246675	0.0622642	0.0603622	chr3	51246579	51246696	PB1D9	B1	SINE
chr3	51979424	51979463	34.5748	109.13	124.366	chr3_51979425_51979463	0.0760234	0.1	chr3	51979342	51979529	B2_Mm2	B2	SINE
chr3	51981504	51981574	39.761	150.571	122.376	chr3_51981505_51981574	0.218321	0.147059	chr3	51981452	51981577	B2_Mm2	B2	SINE
chr3	52036016	52036083	74.3359	138.83	167.147	chr3_52036017_52036083	0.00568182	0.00512821	chr3	52035960	52036110	B1_Mur4	B1	SINE
chr3	55285929	55285979	1.72874	15.886	2.98477	chr3_55285930_55285979	0		chr3	55285796	55286002	B3	B2	SINE
chr3	55311322	55311393	1.72874	15.1953	6.96447	chr3_55311323_55311393	0.166667	0	chr3	55311215	55311429	B3	B2	SINE
chr3	55395531	55395623	5.18622	27.6278	5.96955	chr3_55395532_55395623	0		chr3	55395303	55395671	ORR1B1	ERVL-MaLR	LTR
chr3	55399852	55399959	3.45748	22.7929	6.96447	chr3_55399853_55399959		0.285714	chr3	55399805	55400143	ORR1A2	ERVL-MaLR	LTR
chr3	55410676	55410855	1.72874	25.5557	3.9797	chr3_55410677_55410855			chr3	55410608	55410921	ORR1A4	ERVL-MaLR	LTR
chr3	56099753	56099865	57.0485	130.541	178.092	chr3_56099754_56099865	0.058651	0.0609418	chr3	56099599	56099930	L1_Mur3	L1	LINE
chr3	56102560	56102670	48.4048	116.727	150.234	chr3_56102561_56102670	0.0806452	0.0731707	chr3	56102526	56102690	L1_Mur3	L1	LINE
chr3	56123968	56124145	74.3359	128.469	173.117	chr3_56123969_56124145	0.0108696	0	chr3	56123803	56124155	ORR1B1	ERVL-MaLR	LTR
chr3	56125973	56126041	53.591	97.3879	137.3	chr3_56125974_56126041	0	0	chr3	56125949	56126061	RMER19B	ERVK	LTR
chr3	56127043	56127115	50.1335	97.3879	133.32	chr3_56127044_56127115	0	0	chr3	56126206	56127146	RMER19B	ERVK	LTR
chr3	64623437	64623645	10.3724	58.709	33.8274	chr3_64623438_64623645	0	0.3	.	-1	-1	.	.	.
chr3	64631057	64631124	10.3724	79.4299	50.7412	chr3_64631058_64631124	0.0431034	0.111111	chr3	64630676	64632313	L1_Mus4	L1	LINE
chr3	64631747	64631915	10.3724	98.0786	48.7513	chr3_64631748_64631915	0.00687285	0	chr3	64630676	64632313	L1_Mus4	L1	LINE
chr3	64632924	64633015	10.3724	81.502	46.7615	chr3_64632925_64633015	0	0	.	-1	-1	.	.	.
chr3	65960559	65960636	1.72874	7.59764	2.98477	chr3_65960560_65960636	0.214286		chr3	65960543	65960681	B1_Mus1	B1	SINE
chr3	73735132	73735141	0	107.058	86.5584	chr3_73735133_73735141	0	0	chr3	73734812	73738089	IAPEz-int	ERVK	LTR
chr3	84141932	84141967	27.6599	120.181	242.762	chr3_84141933_84141967	0.181452	0.16285	chr3	84141870	84142015	B1_Mm	B1	SINE
chr3	84142195	84142258	32.8461	157.478	297.482	chr3_84142196_84142258	0.183607	0.105598	chr3	84142173	84142286	B1_Mus2	B1	SINE
chr3	88703306	88703391	247.21	386.098	433.787	chr3_88703307_88703391	0.0793651	0.118421	chr3	88703281	88703414	B1_Mus1	B1	SINE
chr3	88704116	88704200	261.04	446.189	476.569	chr3_88704117_88704200	0.0811594	0.0511628	chr3	88704089	88704232	B1_Mur4	B1	SINE
chr3	95091194	95091354	88.1658	160.932	161.178	chr3_95091195_95091354	0.056338	0.0449438	chr3	95091175	95091373	B3	B2	SINE
chr3	95314552	95314607	20.7449	42.1324	34.8224	chr3_95314553_95314607	0.0519481	0.0172414	chr3	95314460	95314624	B2_Mm2	B2	SINE
chr3	96492943	96493025	24.2024	117.418	87.5534	chr3_96492944_96493025	0.0841121	0.0939597	chr3	96492854	96493973	IAPEz-int	ERVK	LTR
chr3	98304665	98304738	12.1012	31.0813	37.8071	chr3_98304666_98304738		0	chr3	98304086	98306447	IAPEz-int	ERVK	LTR
chr3	103871803	103871839	0	19.3394	33.8274	chr3_103871804_103871839	0		chr3	103871738	103871885	B1_Mus1	B1	SINE
chr3	104581776	104581885	19.0162	37.9882	36.8122	chr3_104581777_104581885	0	0	chr3	104581750	104581932	B2_Mm1a	B2	SINE
chr3	105057854	105057934	3.45748	5.52556	1.98985	chr3_105057855_105057934			chr3	105057767	105057959	B2_Mm1a	B2	SINE
chr3	106576786	106576871	5.18622	12.4325	7.9594	chr3_106576787_106576871	0.101449	0.05	chr3	106576064	106577062	L1Md_F2	L1	LINE
chr3	116823676	116823715	6.91496	71.8322	73.6244	chr3_116823677_116823715	0.162791	0.0543478	chr3	116823554	116823752	B3	B2	SINE
chr3	123532674	123532757	22.4736	47.6579	8.95432	chr3_123532675_123532757	0		chr3	123532499	123532913	MTB_Mm	ERVL-MaLR	LTR
chr3	123546277	123546430	22.4736	48.3486	8.95432	chr3_123546278_123546430	0.097561		chr3	123546063	123546463	MTC	ERVL-MaLR	LTR
chr3	136757949	136757968	143.486	305.978	316.386	chr3_136757950_136757968		0	chr3	136757926	136757969	ID_B1	B4	SINE
chr3	136837574	136837650	276.599	419.252	381.056	chr3_136837575_136837650	0.0286041	0.0025974	.	-1	-1	.	.	.
chr3	146783164	146783282	70.8784	107.748	83.5737	chr3_146783165_146783282	0	0	chr3	146783139	146783331	B2_Mm1a	B2	SINE
chr3	150072621	150072631	103.724	214.115	89.5432	chr3_150072622_150072631	0.00239808	0.00990099	.	-1	-1	.	.	.
chr4	3478452	3479072	0	26.9371	27.8579	chr4_3478453_3479072	0	0	chr4	3473021	3479232	L1Md_F2	L1	LINE
chr4	4796078	4796146	1.72874	6.21625	3.9797	chr4_4796079_4796146	0		chr4	4796021	4796309	MTC	ERVL-MaLR	LTR
chr4	9377361	9377425	1.72874	41.4417	38.8021	chr4_9377362_9377425	0.0888889	0	chr4	9377313	9377449	B1_Mus1	B1	SINE
chr4	25842474	25842567	0	64.2346	59.6955	chr4_25842475_25842567	0	0	chr4	25842409	25844379	L1Md_F2	L1	LINE
chr4	25842725	25844019	0	116.037	143.269	chr4_25842726_25844019	0.0216306	0.0224215	chr4	25842409	25844379	L1Md_F2	L1	LINE
chr4	29717081	29717201	0	762.527	336.285	chr4_29717082_29717201	0.181818	0	chr4	29711070	29717450	IAPEz-int	ERVK	LTR
chr4	33020405	33020507	15.5587	24.1743	56.7107	chr4_33020406_33020507	0.344262	0.422535	chr4	33020390	33020530	B1_Mus2	B1	SINE
chr4	35798187	35798520	5.18622	15.1953	1.98985	chr4_35798188_35798520	0.0357143		chr4	35798138	35798708	Lx2	L1	LINE
chr4	36413614	36413785	5.18622	20.7208	5.96955	chr4_36413615_36413785	0.075		chr4	36413446	36414288	L1Md_T	L1	LINE
chr4	36691298	36691372	6.91496	30.3906	14.9239	chr4_36691299_36691372	0	0.142857	chr4	36690845	36691858	Lx5	L1	LINE
chr4	36759696	36759759	3.45748	29.6999	9.94925	chr4_36759697_36759759	0.08	0	.	-1	-1	.	.	.
chr4	36760078	36760179	3.45748	22.1022	8.95432	chr4_36760079_36760179		0	.	-1	-1	.	.	.
chr4	36775875	36776075	3.45748	24.865	6.96447	chr4_36775876_36776075	0		chr4	36775796	36776275	Lx3_Mus	L1	LINE
chr4	36794283	36794405	3.45748	25.5557	6.96447	chr4_36794284_36794405	0		chr4	36793751	36794639	Lx3B	L1	LINE
chr4	36873183	36873236	5.18622	22.1022	10.9442	chr4_36873184_36873236	0	0	chr4	36873117	36873666	Lx4A	L1	LINE
chr4	45405031	45405125	53.591	81.502	99.4925	chr4_45405032_45405125	0.043956	0.048951	chr4	45404978	45405163	B2_Mm2	B2	SINE
chr4	46514854	46514884	67.4209	230.001	225.848	chr4_46514855_46514884	0.00147059	0	chr4	46511454	46515581	IAPEz-int	ERVK	LTR
chr4	46516791	46516880	62.2347	254.176	393.99	chr4_46516792_46516880	0.00102669	0	chr4	46515576	46517271	IAPEz-int	ERVK	LTR
chr4	64097156	64097235	17.2874	27.6278	18.9036	chr4_64097157_64097235	0		chr4	64097112	64097267	Lx5c	L1	LINE
chr4	65538218	65538276	0	5.52556	11.9391	chr4_65538219_65538276			chr4	65538191	65538325	L1Md_F2	L1	LINE
chr4	89188166	89188225	136.571	354.326	255.696	chr4_89188167_89188225	0.00546448	0	chr4	89185551	89191964	IAPEz-int	ERVK	LTR
chr4	98225386	98225578	0	8.97903	4.97462	chr4_98225387_98225578			chr4	98225255	98225709	L1_Mus4	L1	LINE
chr4	100802638	100802682	110.639	189.941	97.5026	chr4_100802639_100802682	0	0	chr4	100802551	100802744	B2_Mm1a	B2	SINE
chr4	102243728	102243855	1.72874	5.52556	6.96447	chr4_102243729_102243855	0.153846	0	chr4	102243568	102243992	Lx	L1	LINE
chr4	102791195	102791257	0	23.4836	17.9086	chr4_102791196_102791257	0	0	.	-1	-1	.	.	.
chr4	102884754	102884845	3.45748	23.4836	13.9289	chr4_102884755_102884845	0.116667	0	chr4	102884648	102884960	ORR1A2	ERVL-MaLR	LTR
chr4	102911936	102912111	1.72874	43.5138	7.9594	chr4_102911937_102912111	0.124161	0	.	-1	-1	.	.	.
chr4	102913521	102913713	0	29.0092	5.96955	chr4_102913522_102913713	0		.	-1	-1	.	.	.
chr4	111572571	111572651	0	149.881	74.6193	chr4_111572572_111572651	0	0	chr4	111572175	111573459	IAPEz-int	ERVK	LTR
chr4	111585270	111585336	15.5587	39.3696	2.98477	chr4_111585271_111585336			chr4	111585244	111585432	B2_Mm1t	B2	SINE
chr4	114109396	114109435	0	12.4325	9.94925	chr4_114109397_114109435	0.0576923	0.0555556	chr4	114108817	114112461	L1VL2	L1	LINE
chr4	123024032	123024089	29.3886	51.8021	50.7412	chr4_123024033_123024089	0.0895522	0.0869565	chr4	123023873	123024154	MTD	ERVL-MaLR	LTR
chr4	124938968	124939022	13.8299	34.5347	25.868	chr4_124938969_124939022	0	0	chr4	124938938	124939061	B1_Mus2	B1	SINE
chr4	128739164	128739222	36.3036	66.3067	36.8122	chr4_128739165_128739222			chr4	128739103	128739251	B1_Mus1	B1	SINE
chr4	129258020	129258099	86.4371	267.989	183.066	chr4_129258021_129258099	0.0295082	0.00574713	chr4	129257995	129258131	B1_Mm	B1	SINE
chr4	130553418	130553531	13.8299	24.865	30.8427	chr4_130553419_130553531	0	0	chr4	130553396	130553586	B2_Mm1a	B2	SINE
chr4	132062940	132062969	25.9311	48.3486	41.7868	chr4_132062941_132062969	0	0	chr4	132062873	132063014	B1_Mur2	B1	SINE
chr4	132605520	132605606	31.1173	49.0393	18.9036	chr4_132605521_132605606	0.285714		chr4	132605468	132605655	B2_Mm1a	B2	SINE
chr4	133161789	133161874	117.554	211.353	216.894	chr4_133161790_133161874	0	0	chr4	133161714	133161887	B2_Mm1t	B2	SINE
chr4	133627877	133628003	19.0162	63.5439	42.7818	chr4_133627878_133628003	0	0	chr4	133627957	133628066	ID_B1	B4	SINE
chr4	138011407	138011502	179.789	325.317	246.741	chr4_138011408_138011502	0.0430622	0.0167598	chr4	138011389	138011525	B1_Mus2	B1	SINE
chr4	138014125	138014173	153.858	330.152	243.757	chr4_138014126_138014173	0	0.015873	chr4	138014033	138014199	B2_Mm1a	B2	SINE
chr4	138258645	138258693	12.1012	19.3394	18.9036	chr4_138258646_138258693	0	0	chr4	138258594	138258764	B4	B4	SINE
chr4	138260029	138260130	20.7449	49.73	35.8173	chr4_138260030_138260130	0.00537634	0	chr4	138260007	138260152	B1_Mur4	B1	SINE
chr4	140951482	140951616	79.5221	195.467	179.086	chr4_140951483_140951616	0.136201	0.127551	chr4	140951443	140951637	B2_Mm2	B2	SINE
chr4	141075465	141075531	32.8461	99.46	84.5686	chr4_141075466_141075531	0	0.0149254	chr4	141075431	141075567	B1_Mur1	B1	SINE
chr4	141075780	141075872	27.6599	80.1206	67.6549	chr4_141075781_141075872	0	0	chr4	141075756	141075901	B1_Mm	B1	SINE
chr4	143265744	143265859	13.8299	33.844	17.9086	chr4_143265745_143265859	0.481481	0.25	chr4	143265763	143265909	B1_Mus2	B1	SINE
chr4	143266240	143266320	10.3724	22.7929	8.95432	chr4_143266241_143266320	0.72067	0.615385	chr4	143266214	143266346	B1_Mus1	B1	SINE
chr4	143977254	143977331	186.704	2436.77	2097.3	chr4_143977255_143977331	0.00139179	0.001146	chr4	143976143	143979844	MMVL30-int	ERV1	LTR
chr4	143980429	143980583	171.145	4740.24	3435.47	chr4_143980430_143980583	0.0318075	0.0148184	chr4	143980475	143980606	B2_Mm1t	B2	SINE
chr4	143980994	143981152	96.8095	4796.18	3556.86	chr4_143980995_143981152	0.0345584	0.0245842	chr4	143981081	143981226	B3A	B2	SINE
chr4	150345608	150345692	62.2347	104.986	83.5737	chr4_150345609_150345692	0.0140845	0	chr4	150345582	150345727	B1_Mus1	B1	SINE
chr4	154918403	154918588	10.3724	17.9581	17.9086	chr4_154918404_154918588	0.322581	0.117647	chr4	154918565	154918768	B4A	B4	SINE
chr4	154919694	154919750	10.3724	15.886	32.8325	chr4_154919695_154919750	0.237113	0.0521739	chr4	154919670	154919811	B1_Mus1	B1	SINE
chr4	156207948	156208044	10.3724	17.9581	21.8883	chr4_156207949_156208044	0.128788	0.0655738	chr4	156207922	156208068	B1_Mus1	B1	SINE
chr5	3572116	3572185	32.8461	56.637	42.7818	chr5_3572117_3572185	0.0502513	0.0571429	chr5	3572085	3572225	B1_Mur2	B1	SINE
chr5	9299687	9299749	6.91496	23.4836	6.96447	chr5_9299688_9299749	0		chr5	9299584	9299982	MTA_Mm	ERVL-MaLR	LTR
chr5	12168493	12168534	1.72874	91.1717	70.6396	chr5_12168494_12168534	0.018018	0	chr5	12167912	12169156	IAPEz-int	ERVK	LTR
chr5	16250640	16251157	124.469	188.56	218.883	chr5_16250641_16251157	0.0938967	0.0638298	chr5	16250611	16251345	L1Md_T	L1	LINE
chr5	19944786	19945139	5.18622	8.97903	5.96955	chr5_19944787_19945139	0.06	0	chr5	19944687	19945434	Lx2	L1	LINE
chr5	20286579	20286673	3.45748	5.52556	3.9797	chr5_20286580_20286673			.	-1	-1	.	.	.
chr5	20286964	20287044	3.45748	6.90695	3.9797	chr5_20286965_20287044	0		.	-1	-1	.	.	.
chr5	20322088	20322190	3.45748	5.52556	3.9797	chr5_20322089_20322190			chr5	20322075	20322363	RLTR19-int	ERVK	LTR
chr5	20323006	20323102	3.45748	5.52556	3.9797	chr5_20323007_20323102			chr5	20322980	20323147	RLTR19-int	ERVK	LTR
chr5	23425856	23425894	38.0323	64.9253	57.7056	chr5_23425857_23425894	0.00274725	0.00465116	chr5	23425798	23425924	B1_Mm	B1	SINE
chr5	23567625	23567699	119.283	212.734	136.305	chr5_23567626_23567699	0.025	0.05	chr5	23567580	23567720	B1_Mus1	B1	SINE
chr5	23644861	23644912	29.3886	104.986	57.7056	chr5_23644862_23644912	0.0569948	0.0163934	chr5	23644802	23644944	B1_Mur2	B1	SINE
chr5	23667911	23668028	39.761	145.046	77.6041	chr5_23667912_23668028	0.0123967	0.0103093	chr5	23667868	23668046	B3	B2	SINE
chr5	24444805	24444863	17.2874	42.8231	41.7868	chr5_24444806_24444863	0	0	chr5	24444728	24444878	MIRb	MIR	SINE
chr5	29305960	29305997	17.2874	29.6999	26.863	chr5_29305961_29305997			chr5	29305275	29306052	ORR1A4-int	ERVL-MaLR	LTR
chr5	29307065	29307118	17.2874	31.0813	26.863	chr5_29307066_29307118			chr5	29306849	29307362	ORR1A4-int	ERVL-MaLR	LTR
chr5	34331659	34331775	1.72874	6.90695	12.934	chr5_34331660_34331775	0	0.106061	chr5	34331603	34331794	B2_Mm2	B2	SINE
chr5	34383259	34383423	55.3197	84.2647	48.7513	chr5_34383260_34383423	0.0106383	0.0588235	chr5	34383412	34383461	B2_Mm2	B2	SINE
chr5	37830424	37830534	6.91496	116.037	163.168	chr5_37830425_37830534		0	chr5	37830367	37830560	B2_Mm1a	B2	SINE
chr5	37877246	37877326	89.8945	259.01	251.716	chr5_37877247_37877326	0.00940439	0	chr5	37877220	37877413	B2_Mm1a	B2	SINE
chr5	57936246	57936368	103.724	204.446	145.259	chr5_57936247_57936368	0.0232558	0.0240964	chr5	57936153	57936643	Lx5	L1	LINE
chr5	57957784	57957815	96.8095	254.866	165.157	chr5_57957785_57957815	0.00201613	0.0172414	chr5	57957472	57957906	Lx4A	L1	LINE
chr5	57958216	57958389	100.267	343.966	180.081	chr5_57958217_57958389	0.0188088	0.0408163	chr5	57957906	57958507	L1_Mus4	L1	LINE
chr5	58066460	58066500	81.2508	149.881	131.33	chr5_58066461_58066500	0	0	chr5	58066177	58067016	Lx3_Mus	L1	LINE
chr5	58078060	58078425	100.267	280.422	144.264	chr5_58078061_58078425	0.0078125	0	chr5	58077923	58078647	Lx2	L1	LINE
chr5	58079626	58079886	91.6233	167.839	139.289	chr5_58079627_58079886	0	0	chr5	58079386	58079968	L1Md_F3	L1	LINE
chr5	58080358	58080511	84.7083	164.385	123.371	chr5_58080359_58080511	0.0147059	0.0821918	chr5	58080124	58080603	L1_Mus1	L1	LINE
chr5	67434396	67434436	93.352	220.332	188.041	chr5_67434397_67434436	0	0.0021978	chr5	67434318	67434497	B2_Mm1t	B2	SINE
chr5	80990121	80990215	0	14.5046	3.9797	chr5_80990122_80990215	0	0	chr5	80990104	80990499	MTA_Mm	ERVL-MaLR	LTR
chr5	81199629	81199716	0	8.97903	3.9797	chr5_81199630_81199716	0		.	-1	-1	.	.	.
chr5	81201181	81201229	0	8.28833	3.9797	chr5_81201182_81201229	0		.	-1	-1	.	.	.
chr5	83591229	83591288	1.72874	330.843	393.99	chr5_83591230_83591288	0	0	chr5	83591181	83591601	IAPLTR1_Mm	ERVK	LTR
chr5	92207856	92207937	29.3886	58.0183	14.9239	chr5_92207857_92207937	0.0257009	0	chr5	92207827	92207963	B2_Mm1t	B2	SINE
chr5	103726916	103726965	74.3359	165.767	104.467	chr5_103726917_103726965	0	0	chr5	103726890	103727090	B2_Mm1t	B2	SINE
chr5	105744175	105744220	81.2508	122.944	75.6143	chr5_105744176_105744220	0.0392157	0	chr5	105744119	105744461	ORR1A2	ERVL-MaLR	LTR
chr5	107190619	107190713	103.724	299.761	190.031	chr5_107190620_107190713	0.0326087	0	chr5	107190535	107190685	B1_Mur4	B1	SINE
chr5	108059572	108059688	8.64371	29.6999	4.97462	chr5_108059573_108059688	0.0102041	0	chr5	108059523	108059714	B2_Mm1a	B2	SINE
chr5	108633070	108633203	25.9311	46.2765	55.7158	chr5_108633071_108633203	0	0	chr5	108632998	108633187	B2_Mm2	B2	SINE
chr5	108690564	108690641	0	9.66972	4.97462	chr5_108690565_108690641	0	0	chr5	108690507	108690666	B2_Mm1a	B2	SINE
chr5	110411857	110411946	27.6599	50.4207	66.6599	chr5_110411858_110411946	0.2	0.09375	.	-1	-1	.	.	.
chr5	110412567	110412618	36.3036	78.0485	72.6295	chr5_110412568_110412618	0.125926	0.142857	.	-1	-1	.	.	.
chr5	110758693	110758735	31.1173	84.9554	55.7158	chr5_110758694_110758735	0	0.3	chr5	110758657	110758785	B1_Mur4	B1	SINE
chr5	113942321	113942339	41.4898	82.8833	94.5178	chr5_113942322_113942339	0.0626959	0.0526316	.	-1	-1	.	.	.
chr5	115510786	115510967	105.453	237.599	205.949	chr5_115510787_115510967	0	0	chr5	115510852	115510996	B1_Mus1	B1	SINE
chr5	115664472	115664557	13.8299	37.2975	18.9036	chr5_115664473_115664557	0		chr5	115664447	115664633	B2_Mm2	B2	SINE
chr5	117179263	117179281	17.2874	57.3276	44.7716	chr5_117179264_117179281	0.0294118	0.030303	chr5	117179275	117179339	L2b	L2	LINE
chr5	121222495	121222565	17.2874	31.0813	19.8985	chr5_121222496_121222565	0	0	chr5	121222483	121222619	B1_Mur2	B1	SINE
chr5	121232854	121232892	24.2024	40.751	15.9188	chr5_121232855_121232892	0	0	chr5	121232828	121232978	B2_Mm2	B2	SINE
chr5	121233478	121233586	22.4736	33.844	16.9137	chr5_121233479_121233586	0	0	chr5	121233484	121233628	B2_Mm2	B2	SINE
chr5	121234463	121234545	20.7449	39.3696	14.9239	chr5_121234464_121234545	0	0	chr5	121234437	121234586	B1_Mur4	B1	SINE
chr5	121239701	121239801	20.7449	33.844	22.8833	chr5_121239702_121239801	0	0	chr5	121239656	121239840	B3	B2	SINE
chr5	121250143	121250218	15.5587	28.3185	13.9289	chr5_121250144_121250218			chr5	121250116	121250266	B2_Mm2	B2	SINE
chr5	121287596	121287642	58.7772	98.0786	120.386	chr5_121287597_121287642	0.153846	0	chr5	121287580	121287707	B1_Mur1	B1	SINE
chr5	124420164	124420247	95.0808	149.19	122.376	chr5_124420165_124420247	0		chr5	124420129	124420273	B1_Mus1	B1	SINE
chr5	125569550	125569825	0	7.59764	2.98477	chr5_125569551_125569825	0.142857	0	chr5	125569507	125569882	MTA_Mm	ERVL-MaLR	LTR
chr5	125571545	125571597	1.72874	6.90695	0.994925	chr5_125571546_125571597			chr5	125571499	125571847	MTB_Mm	ERVL-MaLR	LTR
chr5	125571718	125571777	0	6.90695	0.994925	chr5_125571719_125571777			chr5	125571499	125571847	MTB_Mm	ERVL-MaLR	LTR
chr5	127590639	127590813	12.1012	21.4115	39.797	chr5_127590640_127590813	0.146341	0.0133333	chr5	127590717	127590946	B3	B2	SINE
chr5	134141681	134141775	96.8095	178.89	120.386	chr5_134141682_134141775	0.141026	0.0763889	chr5	134141768	134141823	(A)n	Simple_repeat	Simple_repeat
chr5	135518417	135518442	13.8299	33.844	23.8782	chr5_135518418_135518442	0		chr5	135518373	135518519	B1_Mus1	B1	SINE
chr5	135895548	135895624	6.91496	15.886	8.95432	chr5_135895549_135895624	0		chr5	135895491	135895650	B2_Mm1a	B2	SINE
chr5	135918790	135918891	153.858	548.411	362.153	chr5_135918791_135918891	0.03125	0	chr5	135918670	135918854	B2_Mm2	B2	SINE
chr5	135922986	135923062	136.571	543.577	354.193	chr5_135922987_135923062	0.04	0.178571	chr5	135922939	135923090	B1_Mus1	B1	SINE
chr5	136108946	136109001	27.6599	44.8951	43.7767	chr5_136108947_136109001	0.0454545	0	chr5	136108882	136109033	B1_Mur4	B1	SINE
chr5	136109541	136109603	17.2874	37.9882	44.7716	chr5_136109542_136109603	0	0	chr5	136109481	136109614	B1_Mus2	B1	SINE
chr5	137062124	137062161	148.672	502.826	211.919	chr5_137062125_137062161	0.139932	0.115942	.	-1	-1	.	.	.
chr5	138649822	138649852	12.1012	30.3906	15.9188	chr5_138649823_138649852	0.222857	0.377358	chr5	138649791	138649864	ORR1B1	ERVL-MaLR	LTR
chr5	139232364	139232448	43.2185	103.604	108.447	chr5_139232365_139232448	0.0654762	0.0277778	chr5	139232350	139232488	B1_Mus1	B1	SINE
chr5	141366734	141366918	31.1173	85.6461	26.863	chr5_141366735_141366918	0.0555556	0	.	-1	-1	.	.	.
chr5	141368086	141368248	19.0162	49.0393	17.9086	chr5_141368087_141368248	0.0172414	0	.	-1	-1	.	.	.
chr5	142452369	142452487	95.0808	233.455	189.036	chr5_142452370_142452487	0.00164745	0	chr5	142452320	142452512	B2_Mm1a	B2	SINE
chr5	145169143	145169205	38.0323	75.9764	46.7615	chr5_145169144_145169205	0.1		chr5	145169110	145169264	B1_Mus1	B1	SINE
chr5	145238495	145238551	89.8945	138.139	172.122	chr5_145238496_145238551	0.0903614	0.0386266	chr5	145238489	145238617	B1_Mur4	B1	SINE
chr5	150587471	150587575	5.18622	8.97903	3.9797	chr5_150587472_150587575	0.0606061		chr5	150587446	150587651	B3	B2	SINE
chr6	5838837	5838943	0	5.52556	5.96955	chr6_5838838_5838943		0	chr6	5838822	5838956	B1_Mur3	B1	SINE
chr6	29403504	29403579	27.6599	48.3486	47.7564	chr6_29403505_29403579	0	0	.	-1	-1	.	.	.
chr6	29403945	29404008	27.6599	43.5138	41.7868	chr6_29403946_29404008	0.037037	0	.	-1	-1	.	.	.
chr6	32399020	32399094	5.18622	47.6579	17.9086	chr6_32399021_32399094	0.0097561	0	.	-1	-1	.	.	.
chr6	32400025	32400111	5.18622	34.5347	17.9086	chr6_32400026_32400111	0.0294118		.	-1	-1	.	.	.
chr6	34784795	34784905	70.8784	122.944	106.457	chr6_34784796_34784905	0.00274725	0	chr6	34784770	34784965	B2_Mm1a	B2	SINE
chr6	38235948	38235960	5.18622	11.7418	9.94925	chr6_38235949_38235960	0	0	chr6	38235885	38236070	B2_Mm1a	B2	SINE
chr6	39325291	39325399	5.18622	21.4115	9.94925	chr6_39325292_39325399	0.419048	0.0344828	chr6	39325269	39325409	B1_Mus1	B1	SINE
chr6	39326424	39326492	6.91496	20.0301	20.8934	chr6_39326425_39326492	0.352941	0.285714	chr6	39326385	39326520	B1_Mur4	B1	SINE
chr6	41200133	41200141	13.8299	1193.52	458.66	chr6_41200134_41200141	0.000650759	0	chr6	41200136	41201548	MMVL30-int	ERV1	LTR
chr6	48603379	48603419	8.64371	33.844	13.9289	chr6_48603380_48603419			chr6	48603353	48603483	B1_Mur4	B1	SINE
chr6	57810654	57810804	22.4736	52.4928	47.7564	chr6_57810655_57810804	0.05	0.0833333	chr6	57810477	57810848	ORR1C2	ERVL-MaLR	LTR
chr6	58987454	58987558	1.72874	8.28833	8.95432	chr6_58987455_58987558			.	-1	-1	.	.	.
chr6	59419398	59419481	1.72874	5.52556	4.97462	chr6_59419399_59419481			.	-1	-1	.	.	.
chr6	62050686	62050808	0	8.28833	1.98985	chr6_62050687_62050808			chr6	62050801	62050844	ID_B1	B4	SINE
chr6	62108318	62108343	0	8.28833	1.98985	chr6_62108319_62108343			chr6	62108199	62108374	L1Md_F2	L1	LINE
chr6	62158873	62158910	0	8.28833	1.98985	chr6_62158874_62158910			.	-1	-1	.	.	.
chr6	62159353	62159403	0	9.66972	1.98985	chr6_62159354_62159403	0		.	-1	-1	.	.	.
chr6	72786135	72786208	58.7772	92.5531	61.6853	chr6_72786136_72786208	0.0178571	0.0227273	chr6	72786072	72786264	B2_Mm1t	B2	SINE
chr6	85066949	85067000	95.0808	158.169	119.391	chr6_85066950_85067000	0	0	chr6	85066841	85067025	B2_Mm1t	B2	SINE
chr6	88864553	88864619	1.72874	6.21625	1.98985	chr6_88864554_88864619			chr6	88864432	88864623	B3	B2	SINE
chr6	89577509	89577599	13.8299	29.0092	24.8731	chr6_89577510_89577599	0.0625	0	chr6	89577466	89577627	RLTR11B	ERVK	LTR
chr6	90743176	90743399	20.7449	49.73	42.7818	chr6_90743177_90743399	0.05	0.0576923	chr6	90743314	90743452	B1_Mur2	B1	SINE
chr6	90813692	90813812	8.64371	15.1953	7.9594	chr6_90813693_90813812			.	-1	-1	.	.	.
chr6	90814524	90814659	8.64371	17.2674	8.95432	chr6_90814525_90814659	0		.	-1	-1	.	.	.
chr6	92447442	92447493	8.64371	33.1533	6.96447	chr6_92447443_92447493	0	0	.	-1	-1	.	.	.
chr6	92448054	92448101	13.8299	40.0603	7.9594	chr6_92448055_92448101	0	0	.	-1	-1	.	.	.
chr6	92601479	92601598	5.18622	8.28833	0.994925	chr6_92601480_92601598	0.05		chr6	92601452	92601648	B3	B2	SINE
chr6	96301922	96302122	0	6.21625	0.994925	chr6_96301923_96302122	0		chr6	96301789	96302165	Lx	L1	LINE
chr6	96302621	96302663	0	5.52556	1.98985	chr6_96302622_96302663	0.0625		chr6	96302610	96302928	L1Md_T	L1	LINE
chr6	97844897	97844962	19.0162	44.8951	49.7462	chr6_97844898_97844962	0.0149254	0	chr6	97844808	97845011	URR1A	hAT-Charlie	DNA
chr6	109702967	109703255	0	9.66972	16.9137	chr6_109702968_109703255	0	0	chr6	109702743	109703245	L1_Mus3	L1	LINE
chr6	110698867	110699060	0	12.4325	2.98477	chr6_110698868_110699060	0		chr6	110698884	110699118	L1_Mur1	L1	LINE
chr6	110701015	110701373	0	11.0511	3.9797	chr6_110701016_110701373	0	0	chr6	110699121	110702273	L1_Mus4	L1	LINE
chr6	110809807	110810020	0	6.21625	1.98985	chr6_110809808_110810020			chr6	110809547	110810537	Lx2	L1	LINE
chr6	110843969	110844155	0	5.52556	1.98985	chr6_110843970_110844155	0		chr6	110843869	110844196	L1_Mus3	L1	LINE
chr6	111477531	111477628	3.45748	11.7418	0.994925	chr6_111477532_111477628	0		chr6	111477139	111477673	L1_Mus3	L1	LINE
chr6	111478134	111478228	3.45748	12.4325	0.994925	chr6_111478135_111478228			chr6	111477862	111478276	L1_Mus4	L1	LINE
chr6	113712557	113712629	3.45748	13.1232	16.9137	chr6_113712558_113712629	0	0.136364	chr6	113712511	113712654	B1_Mus2	B1	SINE
chr6	114646458	114646492	34.5748	58.709	52.731	chr6_114646459_114646492	0.228571	0	chr6	114646417	114646531	B1_Mus2	B1	SINE
chr6	114922368	114922416	31.1173	51.1114	9.94925	chr6_114922369_114922416	0.0124224	0	chr6	114922267	114922441	B2_Mm2	B2	SINE
chr6	115605404	115605474	29.3886	50.4207	61.6853	chr6_115605405_115605474	0	0	chr6	115605365	115605503	B1_Mm	B1	SINE
chr6	119268881	119268990	8.64371	17.9581	15.9188	chr6_119268882_119268990	0	0	chr6	119268854	119269048	B2_Mm1t	B2	SINE
chr6	122738521	122738620	1.72874	8.28833	8.95432	chr6_122738522_122738620	0	0	chr6	122738497	122738682	B2_Mm2	B2	SINE
chr6	124454621	124454671	0	6.21625	2.98477	chr6_124454622_124454671			chr6	124454601	124454751	B1_Mus2	B1	SINE
chr6	124454807	124454856	0	8.28833	2.98477	chr6_124454808_124454856	0		chr6	124454751	124454872	B1F	B1	SINE
chr6	129936459	129936515	12.1012	70.4508	30.8427	chr6_129936460_129936515	0.00315457	0	chr6	129936000	129942401	IAPEz-int	ERVK	LTR
chr6	136534661	136534700	60.5059	205.827	178.092	chr6_136534662_136534700	0.0128205	0.02	chr6	136534580	136534700	B1F2	B1	SINE
chr6	136538315	136538363	82.9796	259.01	221.868	chr6_136538316_136538363	0.00413223	0.00711744	chr6	136538268	136538586	ORR1A2	ERVL-MaLR	LTR
chr6	136539619	136539665	67.4209	216.187	189.036	chr6_136539620_136539665	0.0103627	0	chr6	136539377	136539713	ORR1C2	ERVL-MaLR	LTR
chr7	4701690	4701771	17.2874	37.2975	62.6802	chr7_4701691_4701771			chr7	4701669	4701816	B1_Mus1	B1	SINE
chr7	13376340	13376449	3.45748	11.7418	6.96447	chr7_13376341_13376449	0		chr7	13376284	13376476	B2_Mm1a	B2	SINE
chr7	19659693	19659864	15.5587	58.0183	44.7716	chr7_19659694_19659864	0	0.0465116	chr7	19659823	19659963	B1_Mus1	B1	SINE
chr7	24985782	24985842	10.3724	447.57	215.899	chr7_24985783_24985842	0.0344828	0	chr7	24985768	24985907	B1_Mm	B1	SINE
chr7	25533983	25534200	6.91496	13.8139	20.8934	chr7_25533984_25534200	0	0	chr7	25533883	25536603	ETnERV2-int	ERVK	LTR
chr7	25554565	25554633	0	5.52556	6.96447	chr7_25554566_25554633	0	0	chr7	25554023	25555038	MMERVK9E_I-int	ERVK	LTR
chr7	25557284	25557412	3.45748	5.52556	7.9594	chr7_25557285_25557412	0.1875	0.352941	chr7	25557309	25557434	RMER16A3	ERVK	LTR
chr7	27568026	27568149	41.4898	71.1415	49.7462	chr7_27568027_27568149	0.0434783	0.0833333	chr7	27567987	27568173	B2_Mm2	B2	SINE
chr7	27568540	27568579	32.8461	66.3067	49.7462	chr7_27568541_27568579	0.0666667	0	chr7	27568513	27568705	B2_Mm1t	B2	SINE
chr7	28196356	28196404	25.9311	51.8021	62.6802	chr7_28196357_28196404	0.135514	0.116402	chr7	28196313	28196459	B1_Mur3	B1	SINE
chr7	29164547	29164644	117.554	417.87	341.259	chr7_29164548_29164644	0.037594	0.0426829	chr7	29164520	29164651	B1_Mur4	B1	SINE
chr7	29788676	29788834	15.5587	26.9371	12.934	chr7_29788677_29788834			chr7	29788781	29788983	B3	B2	SINE
chr7	30740003	30740048	5.18622	13.8139	12.934	chr7_30740004_30740048			chr7	30739844	30740113	Lx8	L1	LINE
chr7	45306146	45306245	25.9311	54.5649	43.7767	chr7_45306147_45306245	0.238095	0	chr7	45306164	45306271	B3	B2	SINE
chr7	48904125	48904211	15.5587	35.9161	25.868	chr7_48904126_48904211	0.0900901	0.0181818	chr7	48904087	48904223	L3	CR1	LINE
chr7	49286854	49286944	126.198	193.394	188.041	chr7_49286855_49286944	0.0434783	0.0657895	chr7	49286775	49286985	B3	B2	SINE
chr7	49446105	49446166	53.591	154.025	77.6041	chr7_49446106_49446166	0	0	.	-1	-1	.	.	.
chr7	49460650	49460725	65.6922	128.469	109.442	chr7_49460651_49460725	0.166667	0	chr7	49460575	49460773	B3	B2	SINE
chr7	49502862	49502968	34.5748	71.8322	97.5026	chr7_49502863_49502968	0		chr7	49502827	49502990	RMER10A	ERVL	LTR
chr7	49556310	49556373	48.4048	99.46	132.325	chr7_49556311_49556373	0.0275229	0.00934579	chr7	49556191	49556416	ID_B1	B4	SINE
chr7	49561135	49561244	41.4898	106.367	103.472	chr7_49561136_49561244	0.0344828	0	chr7	49561075	49561270	B2_Mm1a	B2	SINE
chr7	59282418	59282458	235.109	405.438	404.934	chr7_59282419_59282458	0	0	chr7	59282334	59282471	B1_Mur4	B1	SINE
chr7	59322584	59322658	5.18622	18.6488	16.9137	chr7_59322585_59322658	0	0	chr7	59322545	59322827	L1_Mus1	L1	LINE
chr7	59325698	59325837	8.64371	15.886	13.9289	chr7_59325699_59325837	0	0	chr7	59325656	59325852	L1_Mus3	L1	LINE
chr7	59329466	59329698	1.72874	9.66972	8.95432	chr7_59329467_59329698		0	chr7	59329351	59330039	L1_Mus3	L1	LINE
chr7	59333520	59333692	0	11.0511	8.95432	chr7_59333521_59333692	0	0	chr7	59332476	59333720	Lx2B2	L1	LINE
chr7	60470744	60470945	0	33.844	13.9289	chr7_60470745_60470945	0		chr7	60470692	60471234	L1_Mus1	L1	LINE
chr7	60472199	60472464	0	30.3906	16.9137	chr7_60472200_60472464		0	chr7	60472150	60472663	Lx2B	L1	LINE
chr7	61240202	61240321	1.72874	5.52556	0	chr7_61240203_61240321			chr7	61240025	61240367	L1_Mus1	L1	LINE
chr7	61245371	61245476	1.72874	5.52556	0	chr7_61245372_61245476			chr7	61244620	61245593	L1Md_F2	L1	LINE
chr7	61246645	61246709	1.72874	5.52556	0	chr7_61246646_61246709			chr7	61246502	61246798	L1_Mus3	L1	LINE
chr7	62550775	62550900	0	51.1114	14.9239	chr7_62550776_62550900	0.168478	0.162162	chr7	62550616	62550937	Lx2B	L1	LINE
chr7	81525533	81525558	19.0162	45.5858	59.6955	chr7_81525534_81525558	0.0917431	0.0714286	chr7	81525460	81525593	B1_Mur4	B1	SINE
chr7	84070203	84070229	0	20.0301	4.97462	chr7_84070204_84070229	0		chr7	84070156	84070294	B1_Mm	B1	SINE
chr7	84076646	84076687	0	14.5046	2.98477	chr7_84076647_84076687	0.0714286		.	-1	-1	.	.	.
chr7	84077577	84077638	3.45748	17.2674	2.98477	chr7_84077578_84077638	0.0322581		chr7	84077507	84077610	MER121	TcMar?	DNA
chr7	84339797	84339847	12.1012	22.1022	11.9391	chr7_84339798_84339847	0	0	chr7	84339580	84339834	Tigger17a	TcMar-Tigger	DNA
chr7	91764516	91764565	0	9.66972	1.98985	chr7_91764517_91764565	0.0588235		.	-1	-1	.	.	.
chr7	91765142	91765223	0	8.28833	1.98985	chr7_91765143_91765223	0		.	-1	-1	.	.	.
chr7	100602378	100602412	0	5.52556	3.9797	chr7_100602379_100602412		0	chr7	100602317	100602456	B1_Mus1	B1	SINE
chr7	101213601	101213667	57.0485	97.3879	114.416	chr7_101213602_101213667	0.0142857	0.0555556	chr7	101213588	101213796	B3	B2	SINE
chr7	105767329	105767382	27.6599	51.8021	31.8376	chr7_105767330_105767382	0.0153846	0	chr7	105767224	105767407	B2_Mm2	B2	SINE
chr7	114457955	114458214	117.554	183.034	135.31	chr7_114457956_114458214	0.10274	0.109312	chr7	114457845	114458779	Lx5c	L1	LINE
chr7	117490789	117490945	5.18622	62.1625	37.8071	chr7_117490790_117490945	0.04	0	.	-1	-1	.	.	.
chr7	117492982	117493145	0	52.4928	24.8731	chr7_117492983_117493145	0		.	-1	-1	.	.	.
chr7	118387695	118387719	10.3724	30.3906	33.8274	chr7_118387696_118387719	0.1		chr7	118387633	118387755	PB1D9	B1	SINE
chr7	119416565	119416735	5.18622	252.794	228.833	chr7_119416566_119416735	0.00185874	0	chr7	119416342	119417583	IAPEz-int	ERVK	LTR
chr7	120847046	120847115	5.18622	13.1232	1.98985	chr7_120847047_120847115	0	0	chr7	120847016	120847160	B1_Mus2	B1	SINE
chr7	121987642	121987711	3.45748	37.9882	25.868	chr7_121987643_121987711		0.125	chr7	121987590	121987734	B1_Mus2	B1	SINE
chr7	122036093	122036165	6.91496	40.751	28.8528	chr7_122036094_122036165	0	0.714286	chr7	122036008	122036197	B2_Mm1t	B2	SINE
chr7	122036808	122037086	8.64371	49.73	34.8224	chr7_122036809_122037086	0.59375	0.333333	chr7	122036961	122037093	B1_Mur1	B1	SINE
chr7	122312484	122312641	25.9311	88.4089	71.6346	chr7_122312485_122312641	0	0	.	-1	-1	.	.	.
chr7	122313058	122313240	31.1173	96.0065	73.6244	chr7_122313059_122313240	0.0519481	0.0333333	.	-1	-1	.	.	.
chr7	122629036	122629096	84.7083	218.259	52.731	chr7_122629037_122629096	0.547697	0.359375	chr7	122629003	122629078	(GAAA)n	Simple_repeat	Simple_repeat
chr7	125617292	125617383	105.453	216.187	210.924	chr7_125617293_125617383	0	0	chr7	125617272	125617460	B2_Mm2	B2	SINE
chr7	132271266	132271345	3.45748	7.59764	13.9289	chr7_132271267_132271345			chr7	132271048	132271447	MTB	ERVL-MaLR	LTR
chr7	132271821	132271945	3.45748	7.59764	12.934	chr7_132271822_132271945	0		chr7	132271742	132272107	MTD	ERVL-MaLR	LTR
chr7	143609153	143609263	15.5587	156.788	193.015	chr7_143609154_143609263	0.00132275	0.00275103	chr7	143609133	143609285	B1_Mur4	B1	SINE
chr7	145227522	145227730	0	13.1232	4.97462	chr7_145227523_145227730	0.0588235	0	chr7	145227579	145227756	B2_Mm2	B2	SINE
chr7	145230893	145230976	3.45748	10.3604	5.96955	chr7_145230894_145230976	0.0444444	0	chr7	145230857	145231002	B1_Mur2	B1	SINE
chr7	145231259	145231383	1.72874	9.66972	4.97462	chr7_145231260_145231383	0.0697674	0.0909091	chr7	145231269	145231414	B1_Mus1	B1	SINE
chr8	3538368	3538409	25.9311	46.2765	45.7665	chr8_3538369_3538409	0.111111	0.0285714	chr8	3538333	3538467	B1_Mus1	B1	SINE
chr8	3539414	3539493	22.4736	95.3158	77.6041	chr8_3539415_3539493	0.0172414	0.0291262	chr8	3539391	3539512	B1_Mus2	B1	SINE
chr8	3540642	3540708	17.2874	45.5858	34.8224	chr8_3540643_3540708	0.333333	0	chr8	3540586	3540728	B1_Mus2	B1	SINE
chr8	4890216	4890282	20.7449	314.957	189.036	chr8_4890217_4890282	0.0043956	0.00401606	chr8	4886476	4892882	IAPEz-int	ERVK	LTR
chr8	11266026	11266092	3.45748	46.2765	17.9086	chr8_11266027_11266092			.	-1	-1	.	.	.
chr8	11811843	11811907	140.028	235.527	153.218	chr8_11811844_11811907	0.0174129	0.0179487	chr8	11811798	11811981	B3	B2	SINE
chr8	13751987	13752112	41.4898	138.83	71.6346	chr8_13751988_13752112	0.00150678	0	chr8	13751969	13752161	B2_Mm1a	B2	SINE
chr8	16676026	16676123	0	7.59764	3.9797	chr8_16676027_16676123			chr8	16675829	16676176	ORR1C1	ERVL-MaLR	LTR
chr8	22854189	22854399	3.45748	13.1232	12.934	chr8_22854190_22854399	0.0149254	0.05	chr8	22853962	22854434	RMER5	ERV1	LTR
chr8	22855499	22855682	3.45748	11.0511	13.9289	chr8_22855500_22855682	0.0625	0.0769231	chr8	22855434	22855938	RMER5	ERV1	LTR
chr8	29525125	29525230	0	96.0065	58.7006	chr8_29525126_29525230	0.107477	0.0724638	chr8	29525112	29525259	B1_Mm	B1	SINE
chr8	31559462	31559556	3.45748	10.3604	1.98985	chr8_31559463_31559556			chr8	31559176	31559573	MTA_Mm	ERVL-MaLR	LTR
chr8	39382344	39382376	5.18622	120.181	103.472	chr8_39382345_39382376	0	0	chr8	39379405	39385804	IAPEz-int	ERVK	LTR
chr8	41956315	41956409	6.91496	13.8139	9.94925	chr8_41956316_41956409		0	chr8	41956034	41956426	MTA_Mm	ERVL-MaLR	LTR
chr8	47925402	47925420	105.453	162.313	144.264	chr8_47925403_47925420		0	chr8	47925346	47925539	B2_Mm1t	B2	SINE
chr8	48320406	48320435	5.18622	18.6488	19.8985	chr8_48320407_48320435	0.0625	0.0909091	chr8	48320336	48320467	B1_Mur4	B1	SINE
chr8	64642586	64642643	255.854	590.544	600.934	chr8_64642587_64642643	0	0.0222222	.	-1	-1	.	.	.
chr8	69305399	69305434	3.45748	5.52556	0.994925	chr8_69305400_69305434	0.111111		chr8	69304868	69311246	Lx5	L1	LINE
chr8	69313814	69313940	3.45748	10.3604	1.98985	chr8_69313815_69313940	0		chr8	69313577	69314397	Lx2B2	L1	LINE
chr8	69891710	69891730	12.1012	31.7719	14.9239	chr8_69891711_69891730	0.008	0	chr8	69891658	69891779	B1_Mur3	B1	SINE
chr8	69898665	69898756	174.603	296.999	148.244	chr8_69898666_69898756	0	0	chr8	69898643	69898786	B1_Mus2	B1	SINE
chr8	70549972	70550039	88.1658	166.457	178.092	chr8_70549973_70550039	0.333333	0.1875	chr8	70549966	70550132	B2_Mm1t	B2	SINE
chr8	70582345	70582425	38.0323	79.4299	59.6955	chr8_70582346_70582425	0.0384615	0	chr8	70582303	70582448	B1_Mur4	B1	SINE
chr8	70870659	70870740	41.4898	68.3788	51.7361	chr8_70870660_70870740	0.117647	0.116667	chr8	70870619	70870786	B2_Mm2	B2	SINE
chr8	72402592	72402701	115.826	184.415	285.543	chr8_72402593_72402701	0		chr8	72402538	72402727	B2_Mm1a	B2	SINE
chr8	72553588	72553839	0	14.5046	11.9391	chr8_72553589_72553839	0	0	chr8	72553741	72553852	B1_Mur4	B1	SINE
chr8	74821433	74821487	0	20.0301	1.98985	chr8_74821434_74821487	0	0	chr8	74821282	74821879	MT2B1	ERVL	LTR
chr8	74827370	74827447	0	33.844	3.9797	chr8_74827371_74827447	0.00993377	0.075	chr8	74827332	74827402	MIR	MIR	SINE
chr8	75066665	75066694	29.3886	62.8532	72.6295	chr8_75066666_75066694	0	0.0666667	.	-1	-1	.	.	.
chr8	83201383	83201485	3.45748	8.28833	1.98985	chr8_83201384_83201485	0.142857		chr8	83201283	83201499	URR1A	hAT-Charlie	DNA
chr8	84205310	84205336	81.2508	150.571	123.371	chr8_84205311_84205336	0.0561622	0.0674487	chr8	84205247	84205405	B1_Mm	B1	SINE
chr8	84538985	84539083	34.5748	87.7182	74.6193	chr8_84538986_84539083	0	0	chr8	84538973	84539225	B4	B4	SINE
chr8	84544037	84544175	41.4898	82.8833	81.5838	chr8_84544038_84544175	0	0	chr8	84543998	84544194	B4	B4	SINE
chr8	84562881	84562938	8.64371	37.2975	12.934	chr8_84562882_84562938	0.0131579	0	chr8	84562866	84563006	B1_Mus1	B1	SINE
chr8	84605626	84605687	24.2024	53.1835	53.7259	chr8_84605627_84605687			chr8	84605578	84605713	B1_Mus1	B1	SINE
chr8	84606434	84606492	24.2024	60.0904	54.7209	chr8_84606435_84606492	0	0	chr8	84606394	84606501	B1_Mm	B1	SINE
chr8	84609179	84609283	24.2024	70.4508	57.7056	chr8_84609180_84609283	0	0.05	chr8	84609173	84609313	B1_Mur3	B1	SINE
chr8	84636909	84636945	19.0162	116.727	31.8376	chr8_84636910_84636945	0	0	chr8	84636852	84636981	B1_Mus2	B1	SINE
chr8	90946926	90946978	43.2185	77.3578	108.447	chr8_90946927_90946978	0.0119048	0	chr8	90946855	90947002	B1_Mur4	B1	SINE
chr8	93946452	93946632	12.1012	46.2765	39.797	chr8_93946453_93946632	0.142857		chr8	93946356	93946700	ORR1B1	ERVL-MaLR	LTR
chr8	94597762	94597834	34.5748	52.4928	50.7412	chr8_94597763_94597834	0	0	chr8	94597741	94597867	B1_Mus2	B1	SINE
chr8	104134118	104134170	29.3886	203.755	216.894	chr8_104134119_104134170	0		chr8	104134040	104134233	B2_Mm1a	B2	SINE
chr8	104483736	104483845	62.2347	104.986	103.472	chr8_104483737_104483845	0	0	chr8	104483680	104483871	B2_Mm1a	B2	SINE
chr8	105333934	105334040	19.0162	93.9345	73.6244	chr8_105333935_105334040	0	0	chr8	105333973	105334119	B1_Mus2	B1	SINE
chr8	109801682	109801795	88.1658	132.613	130.335	chr8_109801683_109801795	0	0	chr8	109801656	109801848	B2_Mm1a	B2	SINE
chr8	110953391	110953500	27.6599	75.2857	75.6143	chr8_110953392_110953500	0	0	chr8	110953334	110953526	B2_Mm1a	B2	SINE
chr8	111552392	111552535	157.315	238.29	230.823	chr8_111552393_111552535	0.0949367	0.0508475	chr8	111552364	111552575	B3	B2	SINE
chr8	111553067	111553223	172.874	336.368	249.726	chr8_111553068_111553223	0.02	0.0126582	chr8	111553050	111553250	B3	B2	SINE
chr8	116697729	116697786	32.8461	53.8742	88.5483	chr8_116697730_116697786	0.0143541	0.0262009	chr8	116697680	116698743	L1_Mur2	L1	LINE
chr8	116698781	116698848	20.7449	50.4207	68.6498	chr8_116698782_116698848	0.0561798	0	chr8	116698744	116700810	Lx5	L1	LINE
chr8	116899291	116899350	148.672	330.843	233.807	chr8_116899292_116899350	0.0223642	0.0111732	chr8	116896604	116903089	IAPEz-int	ERVK	LTR
chr8	117281430	117281506	98.5382	247.959	266.64	chr8_117281431_117281506	0	0	chr8	117281404	117281597	B2_Mm1a	B2	SINE
chr8	118529913	118529954	69.1496	129.851	128.345	chr8_118529914_118529954	0.0266667		chr8	118529756	118529959	RLTR17B_Mm	ERVK	LTR
chr8	118530099	118530162	77.7934	127.778	135.31	chr8_118530100_118530162	0.038961	0	chr8	118530103	118530172	RLTR17B_Mm	ERVK	LTR
chr8	118986054	118986305	117.554	243.124	221.868	chr8_118986055_118986305	0	0.05	chr8	118986247	118986433	B3A	B2	SINE
chr8	120358530	120358637	3.45748	13.1232	3.9797	chr8_120358531_120358637			chr8	120358488	120358846	MTE2b	ERVL-MaLR	LTR
chr8	120503479	120503533	51.8622	94.6252	95.5128	chr8_120503480_120503533	0	0	chr8	120503434	120503566	B1_Mus2	B1	SINE
chr8	121096976	121097037	31.1173	58.0183	26.863	chr8_121096977_121097037	0.0167064	0.00793651	chr8	121096965	121097100	B1_Mus1	B1	SINE
chr8	122425196	122425464	6.91496	168.529	36.8122	chr8_122425197_122425464	0		chr8	122425334	122425481	B1_Mus1	B1	SINE
chr8	122426681	122426774	6.91496	113.965	33.8274	chr8_122426682_122426774	0		chr8	122426601	122426793	B2_Mm2	B2	SINE
chr8	122428124	122428167	6.91496	43.5138	19.8985	chr8_122428125_122428167			chr8	122428035	122428169	B1_Mur4	B1	SINE
chr8	122428578	122428618	6.91496	42.1324	19.8985	chr8_122428579_122428618			chr8	122428539	122428684	B1_Mus1	B1	SINE
chr8	122429157	122429274	6.91496	42.1324	21.8883	chr8_122429158_122429274			chr8	122429132	122429323	B2_Mm2	B2	SINE
chr8	123821662	123821765	17.2874	41.4417	41.7868	chr8_123821663_123821765	0	0	chr8	123821564	123821775	B3	B2	SINE
chr8	123823192	123823291	13.8299	39.3696	37.8071	chr8_123823193_123823291	0	0	chr8	123823174	123823343	B3	B2	SINE
chr8	123824101	123824184	39.761	97.3879	89.5432	chr8_123824102_123824184	0	0	chr8	123824026	123824203	B3	B2	SINE
chr9	4260451	4260480	0	6.21625	10.9442	chr9_4260452_4260480			chr9	4260289	4260533	LSU-rRNA_Hsa	rRNA	rRNA
chr9	4437875	4437928	1.72874	6.21625	7.9594	chr9_4437876_4437928			.	-1	-1	.	.	.
chr9	4438113	4438141	1.72874	6.21625	7.9594	chr9_4438114_4438141			.	-1	-1	.	.	.
chr9	4440933	4440988	1.72874	6.21625	7.9594	chr9_4440934_4440988			.	-1	-1	.	.	.
chr9	4441979	4442054	1.72874	6.21625	7.9594	chr9_4441980_4442054			.	-1	-1	.	.	.
chr9	4476074	4476165	0	6.21625	7.9594	chr9_4476075_4476165			chr9	4476043	4476191	B1_Mur4	B1	SINE
chr9	7214542	7214638	3.45748	13.8139	15.9188	chr9_7214543_7214638	0.136364	0.025641	chr9	7212828	7216132	Lx	L1	LINE
chr9	9916798	9916856	1.72874	8.97903	5.96955	chr9_9916799_9916856	0		.	-1	-1	.	.	.
chr9	9934281	9934389	0	43.5138	24.8731	chr9_9934282_9934389	0.0814815	0.0851064	chr9	9934261	9934410	B1_Mus1	B1	SINE
chr9	19712042	19712124	1.72874	93.9345	69.6447	chr9_19712043_19712124	0	0	chr9	19711876	19712203	L1Md_F2	L1	LINE
chr9	19728009	19728325	43.2185	773.578	318.376	chr9_19728010_19728325	0.00282486	0.00141243	chr9	19727604	19728581	L1Md_F2	L1	LINE
chr9	19739563	19740329	38.0323	964.21	391.005	chr9_19739564_19740329	0.00729464	0.00459888	chr9	19739969	19743768	L1Md_A	L1	LINE
chr9	19744327	19745177	38.0323	572.586	292.508	chr9_19744328_19745177	0.00222859	0.000898473	chr9	19744294	19746055	L1Md_F2	L1	LINE
chr9	19745313	19745669	38.0323	446.189	239.777	chr9_19745314_19745669	0.00155763	0	chr9	19744294	19746055	L1Md_F2	L1	LINE
chr9	19745927	19746785	38.0323	608.502	403.939	chr9_19745928_19746785	0.00610532	0.0089192	chr9	19746056	19746808	L1Md_F2	L1	LINE
chr9	19747720	19747779	38.0323	183.034	148.244	chr9_19747721_19747779	0	0.00806452	chr9	19747658	19747911	L1Md_F2	L1	LINE
chr9	19757982	19760296	44.9473	2823.56	1155.11	chr9_19757983_19760296	0.00330431	0.00204786	chr9	19757906	19760307	L1Md_F2	L1	LINE
chr9	19760751	19761041	39.761	853.008	330.315	chr9_19760752_19761041	0.00526128	0.00176991	chr9	19760723	19763101	L1Md_F2	L1	LINE
chr9	20601560	20601641	5.18622	8.97903	12.934	chr9_20601561_20601641	0	0	chr9	20601547	20601677	B1_Mus1	B1	SINE
chr9	21112719	21112828	12.1012	41.4417	37.8071	chr9_21112720_21112828	0	0	chr9	21112693	21112881	B2_Mm1a	B2	SINE
chr9	21189013	21189062	12.1012	21.4115	19.8985	chr9_21189014_21189062	0.0425532	0	chr9	21188961	21189143	B2_Mm2	B2	SINE
chr9	21907711	21907861	6.91496	14.5046	14.9239	chr9_21907712_21907861	0.147541	0.0810811	chr9	21907774	21907895	B1_Mur3	B1	SINE
chr9	22144551	22144668	19.0162	56.637	46.7615	chr9_22144552_22144668	0	0	chr9	22144524	22144717	B2_Mm1a	B2	SINE
chr9	22241219	22241331	51.8622	93.2438	60.6904	chr9_22241220_22241331	0.288184	0.25876	chr9	22241202	22241389	B2_Mm2	B2	SINE
chr9	24383684	24383788	1.72874	20.0301	0.994925	chr9_24383685_24383788	0.263158		chr9	24383615	24383840	URR1B	hAT-Charlie	DNA
chr9	27973401	27973596	0	64.9253	76.6092	chr9_27973402_27973596			chr9	27973309	27973691	MTC	ERVL-MaLR	LTR
chr9	31303382	31303451	19.0162	46.2765	45.7665	chr9_31303383_31303451			chr9	31303329	31303464	B1_Mus1	B1	SINE
chr9	40329548	40329592	31.1173	109.13	101.482	chr9_40329549_40329592	0	0	chr9	40329430	40329618	B2_Mm2	B2	SINE
chr9	40352671	40352721	43.2185	107.748	72.6295	chr9_40352672_40352721	0	0	chr9	40352627	40352755	B1_Mur4	B1	SINE
chr9	40402634	40402763	38.0323	104.295	76.6092	chr9_40402635_40402763	0.00826446	0	chr9	40402738	40402884	B1_Mus1	B1	SINE
chr9	41095871	41095903	22.4736	47.6579	34.8224	chr9_41095872_41095903	0.013986	0.0298507	chr9	41095826	41095982	RSINE1	B4	SINE
chr9	54398840	54398931	10.3724	18.6488	17.9086	chr9_54398841_54398931	0.357143		chr9	54398819	54398943	B1_Mus2	B1	SINE
chr9	54399636	54399736	6.91496	16.5767	17.9086	chr9_54399637_54399736			chr9	54399613	54399762	B1_Mur2	B1	SINE
chr9	56342610	56342668	556.655	835.05	835.737	chr9_56342611_56342668	0.0383212	0.0342466	.	-1	-1	.	.	.
chr9	57461185	57461370	15.5587	41.4417	30.8427	chr9_57461186_57461370	0	0	chr9	57461347	57461496	B1_Mus2	B1	SINE
chr9	57575385	57575494	74.3359	209.971	224.853	chr9_57575386_57575494			chr9	57575359	57575551	B2_Mm1a	B2	SINE
chr9	58587729	58587766	157.315	407.51	373.097	chr9_58587730_58587766			chr9	58587702	58587845	B1_Mm	B1	SINE
chr9	58602399	58602455	155.587	408.2	374.092	chr9_58602400_58602455			chr9	58602333	58602479	B1_Mus2	B1	SINE
chr9	58602595	58602656	155.587	408.891	372.102	chr9_58602596_58602656			chr9	58602570	58602716	B1_Mus2	B1	SINE
chr9	58609633	58609683	188.433	440.663	404.934	chr9_58609634_58609683	0.00724638	0	chr9	58609565	58609706	B1_Mur2	B1	SINE
chr9	64248059	64248082	41.4898	78.7392	43.7767	chr9_64248060_64248082	0.0555556	0.047619	chr9	64248001	64248132	B1_Mur4	B1	SINE
chr9	72255796	72255958	0	5.52556	0	chr9_72255797_72255958			chr9	72255427	72256051	RMER19C	ERVK	LTR
chr9	72257496	72257777	0	6.90695	0	chr9_72257497_72257777	0.142857		chr9	72257413	72257878	RMER19C	ERVK	LTR
chr9	72259123	72259296	0	5.52556	0	chr9_72259124_72259296			chr9	72258642	72259487	RMER19B	ERVK	LTR
chr9	73889785	73890047	17.2874	35.2254	26.863	chr9_73889786_73890047	0.0777778	0.0571429	chr9	73886705	73890397	Lx4A	L1	LINE
chr9	73892475	73892855	19.0162	51.8021	20.8934	chr9_73892476_73892855	0.0233645	0.0285714	chr9	73892449	73893056	Lx5	L1	LINE
chr9	76090858	76090933	1.72874	16.5767	8.95432	chr9_76090859_76090933			chr9	76090821	76090951	B1_Mus1	B1	SINE
chr9	76105631	76105662	1.72874	16.5767	8.95432	chr9_76105632_76105662			chr9	76105303	76105684	Lx2	L1	LINE
chr9	83948767	83948900	39.761	398.531	363.147	chr9_83948768_83948900	0.000490196	0.00164745	chr9	83942963	83949452	IAPEz-int	ERVK	LTR
chr9	88586291	88586387	15.5587	38.6789	17.9086	chr9_88586292_88586387		0	chr9	88586261	88586441	B2_Mm1t	B2	SINE
chr9	88589002	88589062	15.5587	56.637	20.8934	chr9_88589003_88589062	0.115942	0	chr9	88588891	88589094	B2_Mm2	B2	SINE
chr9	88589215	88589301	17.2874	49.0393	22.8833	chr9_88589216_88589301	0.39726	0	chr9	88589159	88589349	B2_Mm1t	B2	SINE
chr9	88593213	88593358	13.8299	60.0904	33.8274	chr9_88593214_88593358	0.266667	0.0769231	chr9	88593288	88593414	B2_Mm2	B2	SINE
chr9	88702322	88702354	76.0646	135.376	91.5331	chr9_88702323_88702354	0.139535	0.185185	chr9	88702259	88702481	URR1B	hAT-Charlie	DNA
chr9	88848565	88848673	27.6599	96.0065	62.6802	chr9_88848566_88848673	0.0136986	0	chr9	88848512	88848699	B2_Mm1t	B2	SINE
chr9	89081567	89081594	15.5587	63.5439	35.8173	chr9_89081568_89081594	0.0420168	0.0434783	chr9	89081541	89081686	B1_Mus2	B1	SINE
chr9	89082428	89082493	12.1012	36.6068	37.8071	chr9_89082429_89082493		0.363636	chr9	89082400	89082523	B1_Mus1	B1	SINE
chr9	89083699	89083818	10.3724	34.5347	30.8427	chr9_89083700_89083818	0.833333	0.0555556	chr9	89083659	89083843	B2_Mm1a	B2	SINE
chr9	89084410	89084529	13.8299	52.4928	49.7462	chr9_89084411_89084529	0.239234	0.0552764	chr9	89084384	89084571	B2_Mm1t	B2	SINE
chr9	89084649	89084768	15.5587	93.2438	80.5889	chr9_89084650_89084768	0.0678851	0.00993377	chr9	89084636	89084839	B2_Mm2	B2	SINE
chr9	89087298	89087415	12.1012	41.4417	34.8224	chr9_89087299_89087415	0	0.0821918	chr9	89087275	89087456	B2_Mm1t	B2	SINE
chr9	89964173	89964265	1.72874	23.4836	7.9594	chr9_89964174_89964265	0.0322581		chr9	89964169	89964301	B1_Mur3	B1	SINE
chr9	89965635	89965725	1.72874	16.5767	8.95432	chr9_89965636_89965725		0	chr9	89965603	89965750	B1_Mus2	B1	SINE
chr9	98781325	98781377	1.72874	67.6881	61.6853	chr9_98781326_98781377	0.180288	0.0398551	chr9	98781306	98781450	B1_Mur1	B1	SINE
chr9	103683624	103683703	1.72874	8.28833	0.994925	chr9_103683625_103683703			chr9	103683646	103683721	PB1D7	B1	SINE
chr9	103697758	103697786	1.72874	9.66972	0.994925	chr9_103697759_103697786	0		.	-1	-1	.	.	.
chr9	103754076	103754283	1.72874	8.28833	0	chr9_103754077_103754283			chr9	103754279	103754306	MER5A1	hAT-Charlie	DNA
chr9	106240748	106240848	138.299	245.197	250.721	chr9_106240749_106240848	0.11811	0.0793651	chr9	106240775	106240878	B4A	B4	SINE
chr9	110403617	110403727	103.724	181.653	127.35	chr9_110403618_110403727	0	0	chr9	110403560	110403753	B2_Mm1t	B2	SINE
chr9	121003391	121003405	12.1012	30.3906	8.95432	chr9_121003392_121003405	0		chr9	121003226	121003612	MTA_Mm	ERVL-MaLR	LTR
chr9	123954733	123954827	3.45748	22.1022	5.96955	chr9_123954734_123954827			chr9	123954451	123954844	MTA_Mm	ERVL-MaLR	LTR
chr9	124154195	124154262	3.45748	16.5767	6.96447	chr9_124154196_124154262	0	0.0833333	chr9	124153530	124159656	L1Md_F2	L1	LINE
chrX	8816649	8816705	1.72874	10.3604	10.9442	chrX_8816650_8816705	0	0	chrX	8816604	8816808	ORR1B1	ERVL-MaLR	LTR
chrX	20973621	20973839	8.64371	27.6278	16.9137	chrX_20973622_20973839	0	0	chrX	20973560	20974017	L1_Mus1	L1	LINE
chrX	32226534	32226541	39.761	319.792	197.99	chrX_32226535_32226541	0	0.00297619	chrX	32225785	32226625	MMVL30-int	ERV1	LTR
chrX	33942371	33942496	34.5748	217.569	116.406	chrX_33942372_33942496	0.000373413	0	chrX	33941968	33942830	IAPEz-int	ERVK	LTR
chrX	36625089	36625125	8.64371	17.2674	14.9239	chrX_36625090_36625125	0.0769231		chrX	36625004	36625153	B1_Mur1	B1	SINE
chrX	60361486	60361550	0	8.97903	7.9594	chrX_60361487_60361550			chrX	60360143	60361830	L1_Mus3	L1	LINE
chrX	60374266	60374315	3.45748	10.3604	10.9442	chrX_60374267_60374315		0	chrX	60374172	60374377	B3	B2	SINE
chrX	79198260	79198329	3.45748	31.0813	17.9086	chrX_79198261_79198329	0.0461538	0	chrX	79197725	79203914	L1Md_F2	L1	LINE
chrX	81647647	81647787	205.72	655.469	555.168	chrX_81647648_81647787	0.00486618	0	chrX	81647084	81648356	IAPEz-int	ERVK	LTR
chrX	91832361	91832401	50.1335	120.181	82.5787	chrX_91832362_91832401	0	0	chrX	91832269	91832462	B2_Mm1a	B2	SINE
chrX	94749449	94749552	5.18622	12.4325	11.9391	chrX_94749450_94749552	0.175	0.0909091	.	-1	-1	.	.	.
chrX	94883702	94883819	1.72874	62.1625	55.7158	chrX_94883703_94883819			chrX	94883676	94883823	B1_Mus1	B1	SINE
chrX	103582495	103582536	19.0162	34.5347	44.7716	chrX_103582496_103582536	0.0178571	0.0125	chrX	103582419	103582549	B1_Mur2	B1	SINE
chrX	103583856	103583931	5.18622	11.0511	29.8477	chrX_103583857_103583931		0	chrX	103583807	103583957	B1_Mus1	B1	SINE
chrX	103954105	103954143	41.4898	67.6881	50.7412	chrX_103954106_103954143	0.191693	0.129944	chrX	103954087	103954281	B3	B2	SINE
chrX	105359324	105359442	0	6.21625	0	chrX_105359325_105359442			chrX	105359177	105359731	L1Md_F2	L1	LINE
chrX	112380736	112380833	3.45748	5.52556	4.97462	chrX_112380737_112380833	0		chrX	112380325	112381183	L1_Mus1	L1	LINE
chrX	134589278	134589435	62.2347	197.539	188.041	chrX_134589279_134589435	0.283789	0.176511	chrX	134589421	134589500	B3	B2	SINE
chrX	137729290	137729352	1.72874	44.2045	43.7767	chrX_137729291_137729352			chrX	137727359	137730356	Lx7	L1	LINE
chrX	137877261	137877362	1.72874	42.1324	42.7818	chrX_137877262_137877362			chrX	137877239	137877523	Lx2B2	L1	LINE
chrX	137923158	137923249	1.72874	41.4417	41.7868	chrX_137923159_137923249			chrX	137923086	137923504	L1_Mus2	L1	LINE
chrX	137956102	137956200	1.72874	40.751	38.8021	chrX_137956103_137956200			chrX	137956059	137956742	L1Md_F2	L1	LINE
chrX	150496113	150496198	15.5587	36.6068	42.7818	chrX_150496114_150496198	0.0340136	0.0402685	chrX	150495982	150496759	RLTR22_Mur	ERVK	LTR
chrX	150499140	150499226	19.0162	40.751	43.7767	chrX_150499141_150499226	0.212121	0.0649351	chrX	150499051	150499395	RMER12C	ERVK	LTR
chrX	152150872	152150953	12.1012	38.6789	29.8477	chrX_152150873_152150953	0		chrX	152150783	152150986	URR1A	hAT-Charlie	DNA
chrX	152230155	152230235	10.3724	17.9581	5.96955	chrX_152230156_152230235	0.190476		chrX	152230132	152230308	B3	B2	SINE
chrX	155584311	155584386	5.18622	12.4325	32.8325	chrX_155584312_155584386			.	-1	-1	.	.	.
chrX	162817703	162817792	19.0162	37.2975	37.8071	chrX_162817704_162817792	0.04	0	chrX	162817653	162817839	B2_Mm2	B2	SINE
chrX	162826437	162826494	53.591	96.6972	54.7209	chrX_162826438_162826494	0.0560472	0.145299	chrX	162826442	162826528	MT2B	ERVL	LTR
chrX	163978364	163978516	5.18622	12.4325	5.96955	chrX_163978365_163978516	0.6875	0.583333	chrX	163978370	163978519	B1_Mus1	B1	SINE
