# Supplementary material for: Identification of ADAR1i-124: The first effective A-to-I RNA editing inhibitor with promising cancer therapeutic potential
Source: iScience. 2026 Jan 2;29(2):114615. doi: 10.1016/j.isci.2025.114615 (PMC12834841; doi:10.1016/j.isci.2025.114615)
Supplement: Table S5. DNA and RNA oligos and siRNAs used in this study [file mmc6.xlsx]

## Sheet: Sheet1
Table S5. DNA & RNA oligos and siRNAs used in this study.
Related to Figure 1B, 1C, 1D, 2B, 2D, 3B, 4B, 4D, 4E, 4F, 5E, S1F, S2B, S3, S4, S5, and S9
In vitro Editing Assay	Duplex Nucleic Acids Substrates in vitro Editing	Source	Sequence
	Substrate_Biotin-CDK13_S_RNA	Dharmacon	5'-Biotin-GGCGAGAGGCAAGAGGCGCGCAGUAGGGCGGCAGAAGCGGCGUAGCGGGCCGCGCGUCGGGC-3'
	Substrate_Biotin-CDK13_S_DNA	IDT	5'-Biotin-GGCGAGAGGCAAGAGGCGCGCAGTAGGGCGGCAGAAGCGGCGTAGCGGGCCGCGCGTCGGGC-3'
	Substrate_matched CDK13_AS_RNA	Dharmacon	5'-GCCCGACGCGCGGCCCGCUACGCCGCUUCUGCCGCCCUACUGCGCGCCUCUUGCCUCUCGCC-3'
	Substrate_mismatched CDK13_AS_RNA	Dharmacon	5'-GCCCGACGCGCGGCCCGCCACGCCGCCUCCGCCGCCCCACCGCGCGCCUCCUGCCUCUCGCC-3'
	1st PCR_Fw	IDT	5'-AGCAGAGGATTGACGACTACAG GGCGAGAGGCAAGAGGCG-3'
	RT_1st PCR_Rv	IDT	5'-AAGCTTAGATCGGAAGAGCGTCGTGTAGGATCCTTCAGACGTGTGCACTACCGATCTTAATGCCCGACGCGCGGCC-3'
	2nd PCR_Fw	IDT	5'-AGCAGAGGATTGACGACTACAG-3'
	2nd PCR_Rv	IDT	5'-AATGATACGGCGACCACCGAGATCTACACTCTTTCAAGCTTAGATCGGAAGAGCGTCG-3'
	Sequencing
	SeqRv	IDT	5'-AATGATACGGCGACCACCGAG-3'
RT-qPCR for the Detection of ISGs Expression	Mouse_β-actin_Fw	IDT	5'-GGCTGTATTCCCCTCCATCG-3'
	Mouse_β-actin_Rv	IDT	5'-CCAGTTGGTAACAATGCCATGT-3'
	Mouse_CXCL9_Fw	IDT	5'-CCTAGTGATAAGGAATGCACGATG-3'
	Mouse_CXCL9_Rv	IDT	5'-CTAGGCAGGTTTGATCTCCGTTC-3'
	Mouse_CXCL10_Fw	IDT	5'-ATCATCCCTGCGAGCCTATCCT-3'
	Mouse_CXCL10_Rv	IDT	5'-GACCTTTTTTGGCTAAACGCTTTC-3'
	Mouse_IFIT1 (ISG56)_Fw	IDT	5'-TGCTTTGCGAAGGCTCTGAAA-3'
	Mouse_IFIT1 (ISG56)_Rv	IDT	5'-TTCTGGATTTAACCGGACAGC-3'
	Mouse_IFNb_Fw	IDT	5'-GCCTTTGCCATCCAAGAGATGC-3'
	Mouse_IFNb_Rv	IDT	5'-ACACTGTCTGCTGGTGGAGTTC-3'
	Mouse_ISG15_Fw	IDT	5'-CATCCTGGTGAGGAACGAAAGG-3'
	Mouse_ISG15_Rv	IDT	5'-CTCAGCCAGAACTGGTCTTCGT-3'
	Mouse_MDA5 (IFIH1)_Fw	IDT	5'-TACAGGCTGGAGTGTGCTGAGA-3'
	Mouse_MDA5 (IFIH1)_Rv	IDT	5'-CTCCACTTTCAGAGCCTTCGCA-3'
	Mouse_MX1_Fw	IDT	5'-TGGACATTGCTACCACAGAGGC-3'
	Mouse_MX1_Rv	IDT	5'-TTGCCTTCAGCACCTCTGTCCA-3'
	Mouse_MX2_Fw	IDT	5'-ACCAGAGTGCAAGTGAGGAGCT-3'
	Mouse_MX2_Rv	IDT	5'-GTACTAGGGCAGTGATGTCCTG-3'
	Mouse_OAS1a_Fw	IDT	5'-GAGGTGGAGTTTGATGTGCTGC-3'
	Mouse_OAS1a_Rv	IDT	5'-GTGAAGCAGGTAGAGAACTCGC-3'
siRNA	siRNA Name	Target Gene	Source	Cat.#	Ref.
	siControl	N/A	ThermoFisher Scientific	AM4611
	siADAR1-1	ADAR1 (human)	ThermoFisher Scientific	Custom (S: AGAGGUAGGUCGUAGCAUUtt/ AS: AAUGCUACGACCUACCUCUct)
	siIFIH1-1	IFIH1 (human)	ThermoFisher Scientific	s34498
	siEIF2AK2-1	EIF2AK2 (human)	ThermoFisher Scientific	s11185
	siAdar1-1	Adar1 (mouse)	ThermoFisher Scientific	Custom (S:CCAUGAACCUCGAUUUAAAtt/ AS: UUUAAAUCGAGGUUCAUGGtt)
	siAdar1-2	Adar1 (mouse)	ThermoFisher Scientific	S211756
	siIfih1-1	Ifih1 (mouse)	ThermoFisher Scientific	s89788
	siIfih1-2	Ifih1 (mouse)	ThermoFisher Scientific	s89789
	siEif2ak2-1	Eif2ak2 (mouse)	ThermoFisher Scientific	68954
	siEif2ak2-2	Eif2ak2 (mouse)	ThermoFisher Scientific	151248
	siZbp1-1	Zbp1 (mouse)	ThermoFisher Scientific	Custom (S:GUCAAAGGGUGAAGUCAUGtt/ AS: CAUGACUUCACCCUUUGACcU)	Takaoka et al., 2007
	siZbp1-2	Zbp1 (mouse)	ThermoFisher Scientific	Custom (S:CCUUGCAGAUGAAAGAAUAtt/ AS: UAUUCUUUCAUCUGCAAGGUg )	Takaoka et al., 2007
